# Supplementary material for: Computational expression deconvolution in a complex mammalian organ
Source: BMC Bioinformatics. 2006 Jul 3;7:328. doi: 10.1186/1471-2105-7-328 (PMC1559723; doi:10.1186/1471-2105-7-328)
Supplement: Additional File 2 — Genes significantly regulated in mouse mammary gland at pregnancy compared to nulliparity. An Excel file containing all genes on Affymetrix MG-U74Av2 arrays that were analyzed by comparing mammary tissues of d18 pregnant and 10 wk nulliparous mice. The file lists the change calls of the genes before ("Pre-adj") and after ("Post-adj") taking the estimated changes of cell compartment sizes into account. [file 1471-2105-7-328-S2.xls]

## Sheet: MG_U74Av2_all_probesets
Additional file 2 Gene regulation in mammary glands detected by SAM before and after signal adjustment in d18 pregnant mice compared with 10wk nulliparous mice
Probeset	Acc#	Symbol	Gene name	Unigene	Locusid	Pre_adj	Post_adj	Pre_q-value	Post_q-value
100012_at	U29539	Laptm5	lysosomal-associated protein transmembrane 5	Mm.271868	16792	Down	Down	0.986693	1.61614
100016_at	Z12604	Mmp11	matrix metalloproteinase 11	Mm.4561	17385	Down	Down	2.77489	2.24281
100041_at	AW124133	3010027G13Rik	RIKEN cDNA 3010027G13 gene	Mm.44226	68066	Down	Down	2.22689	0.618236
100050_at	M31885	Idb1	inhibitor of DNA binding 1	Mm.444	15901	Down	Down	0.26809	0.122198
100086_at	D00622	Lrpap1	low density lipoprotein receptor-related protein associated protein 1	Mm.277661	16976	Down	Down	2.05702	2.86311
100120_at	L17324	Nid1	nidogen 1	Mm.4691	18073	Down	Down	0.26809	0.354333
100144_at	X07699	Ncl	nucleolin	Mm.154378	17975	Down	Down	2.31664	0.467286
100152_at	X15050	Ncam1	neural cell adhesion molecule 1	Mm.325541	17967	Down	Down	2.31664	1.47648
100308_at	X66976	Col8a1	procollagen, type VIII, alpha 1	Mm.130388	12837	Down	Down	0.26809	0.122198
100311_f_at	U72032	Ear1	eosinophil-associated, ribonuclease A family, member 1	Mm.86948	13586	Down	Down	2.77489	2.86311
100329_at	X00945	Serpina1d	serine (or cysteine) proteinase inhibitor, clade A, member 1d		20703	Down	Down	1.26541	0.122198
100395_at	X99104	Gli2	GLI-Kruppel family member GLI2	Mm.273292	14633	Down	Down	0.26809	0.354333
100397_at	AF024637	Tyrobp	TYRO protein tyrosine kinase binding protein	Mm.46301	22177	Down	Down	0.986693	1.47648
100413_at	AB033168	Zap3	ZAP3 protein	Mm.153183	56531	Down	Down	2.11118	0.955377
100446_r_at	X91825	Sprr1b	small proline-rich protein 1B	Mm.140151	20754	Down	Down	2.05702	1.23342
100457_at	X84037	Glg1	golgi apparatus protein 1	Mm.276271	20340	Down	Down	1.45701	0.218342
100460_at	L49502	Sh2bp1	SH2 domain binding protein 1 (tetratricopeptide repeat containing)	Mm.255858	22083	Down	Down	2.31664	1.47648
100461_at	D85818	Polr2j	polymerase (RNA) II (DNA directed) polypeptide J	Mm.4896	20022	Down	Down	2.22689	0.122198
100468_g_at	X57687	Lyl1	lymphoblastomic leukemia	Mm.4925	17095	Down	Down	0.26809	0.663227
100508_at	AF015769	Mfng	manic fringe homolog (Drosophila)	Mm.149235	17305	Down	Down	0.700782	1.61614
100513_at	AF075461	Ddef1	development and differentiation enhancing	Mm.277236	13196	Down	Down	1.05209	0.663227
100539_at	AI841279	Bach	brain acyl-CoA hydrolase	Mm.296191	70025	Down	Down	2.22689	2.02919
100540_at	M63848	Lta4h	leukotriene A4 hydrolase	Mm.271071	16993	Down	Down	2.22689	0.122198
100548_at	L31958	Pea15	phosphoprotein enriched in astrocytes 15	Mm.544	18611	Down	Down	2.51447	0.955377
100564_at	AF068199	Ddt	D-dopachrome tautomerase	Mm.298947	13202	Down	Down	1.26541	1.33964
100569_at	M14044	Anxa2	annexin A2	Mm.238343	12306	Down	Down	0.26809	0.122198
100571_at	AW123934	Laptm4b	lysosomal-associated protein transmembrane 4B	Mm.197518	114128	Down	Down	0.986693	0.354333
100596_at	M32032	Selenbp1	selenium binding protein 1	Mm.196558	20341	Down	Down	0.26809	0.122198
100597_at	AW049730	Gyg1	glycogenin 1	Mm.6375	27357	Down	Down	0.981095	2.86311
100606_at	M18070	Prnp	prion protein	Mm.648	19122	Down	Down	0.823419	1.47648
100621_at	AI848825	Rnh1	ribonuclease/angiogenin inhibitor 1	Mm.279485	107702	Down	Down	2.05702	0.122198
100622_at	AF093857	Prdx6	peroxiredoxin 6	Mm.186185	11758	Down	Down	1.45701	2.24281
100633_at	AW124268	2810484M10Rik	RIKEN cDNA 2810484M10 gene	Mm.177724	67247	Down	Down	1.89208	0.122198
100703_at	D86238	Npy2r	neuropeptide Y receptor Y2	Mm.1433	18167	Down	Down	1.69089	1.08798
100877_at	AI194274	1810058I24Rik	RIKEN cDNA 1810058I24 gene		67705	Down	Down	0.700782	0.122198
100927_at	U28960	Pltp	phospholipid transfer protein	Mm.6105	18830	Down	Down	0.26809	0.618236
100931_at	X73230	Arsa	arylsulfatase A	Mm.620	11883	Down	Down	0.457455	0.354333
100944_at	AA958903	AW112010	expressed sequence AW112010		107350	Down	Down	0.700782	0.122198
100946_at	AF109906	Bat9	HLA-B-associated transcript 9	Mm.161119	193736	Down	Down	1.69089	1.47648
100948_at	AW049351	ank	progressive ankylosis	Mm.265264	11732	Down	Down	2.22689	1.08798
100952_at	U47323	Stim1	stromal interaction molecule 1	Mm.645	20866	Down	Down	0.823419	1.23342
100959_at	X99921	S100a13	S100 calcium binding protein A13	Mm.6523	20196	Down	Down	0.26809	0.122198
100962_at	U47543	Nab2	Ngfi-A binding protein 2	Mm.336898	17937	Down	Down	0.823419	0.663227
100994_at	AF011908	Aatk	apoptosis-associated tyrosine kinase	Mm.6826	11302	Down	Down	0.986693	2.02919
101017_at	AA791962	Cdk4	cyclin-dependent kinase 4	Mm.6839	12567	Down	Down	2.77489	0.122198
101030_at	X99963	Rhob	ras homolog gene family, member B	Mm.687	11852	Down	Down	0.823419	1.23342
101042_f_at	U51014	Pep4	peptidase 4		18624	Down	Down	2.22689	0.618236
101044_at	X13752	Alad	aminolevulinate, delta-, dehydratase	Mm.6988	17025	Down	Down	0.700782	0.778881
101054_at	X00496	Ii	Ia-associated invariant chain	Mm.276499	16149	Down	Down	1.56073	2.24281
101059_at	D76440	Ndn	necdin	Mm.250919	17984	Down	Down	0.457455	0.663227
101073_at	X67469	Lrp1	low density lipoprotein receptor-related protein 1	Mm.271854	16971	Down	Down	0.986693	0.663227
101095_at	L23769	Mfap2	microfibrillar-associated protein 2	Mm.7386	17150	Down	Down	0.823419	0.618236
101104_at	AB001990	Dscr3	Down syndrome critical region gene 3	Mm.7472	13185	Down	Down	0.986693	0.354333
101106_at	AI853331	E430034L04Rik	RIKEN cDNA E430034L04 gene	Mm.290530	23881	Down	Down	1.69089	1.84035
101110_at	AF064749	Col6a3	procollagen, type VI, alpha 3	Mm.7562	12835	Down	Down	0.700782	1.84035
101214_f_at	M32599	LOC14433	similar to glyceraldehyde-3-phosphate dehydrogenase	Mm.333399	14433	Down	Down	2.31664	0.618236
101341_at	AF016308	H2-M9	histocompatibility 2, M region locus 9	Mm.353116	14997	Down	Down	1.16929	1.10572
101359_at	U43541	Lamb2	laminin, beta 2	Mm.289706	16779	Down	Down	2.11118	1.47648
101367_at	U60312	Dctn1	dynactin 1	Mm.6919	13191	Down	Down	2.05702	1.61614
101393_at	AJ001633	Anxa3	annexin A3	Mm.7214	11745	Down	Down	1.45701	0.122198
101408_at	AF010499	Gamt	guanidinoacetate methyltransferase	Mm.7329	14431	Down	Down	1.05209	2.02919
101439_at	AW122716	Arl6	ADP-ribosylation factor-like 6		56297	Down	Down	1.89208	0.122198
101468_at	X12905	Pfc	properdin factor, complement	Mm.3064	18636	Down	Down	0.986693	1.33964
101473_at	U86108	Nnmt	nicotinamide N-methyltransferase	Mm.8362	18113	Down	Down	0.700782	0.955377
101486_at	Y10875	Psmb10	proteasome (prosome, macropain) subunit, beta type 10	Mm.787	19171	Down	Down	0.986693	0.488794
101508_at	U17961	Khdrbs1	KH domain containing, RNA binding, signal transduction associated 1	Mm.8256	20218	Down	Down	1.45701	0.955377
101525_at	AI848871	Ndufb10	NADH dehydrogenase (ubiquinone) 1 beta subcomplex, 10	Mm.1129	68342	Down	Down	1.05209	2.02919
101538_i_at	AW226939	Ces3	carboxylesterase 3	Mm.292803	104158	Down	Down	0.26809	0.122198
101539_f_at	AW226939	Ces3	carboxylesterase 3	Mm.292803	104158	Down	Down	0.26809	0.663227
101566_f_at	M17818	Mup1	major urinary protein 1	Mm.347469	17840	Down	Down	2.77489	1.84035
101575_i_at	M25529	Serpina1a	serine (or cysteine) proteinase inhibitor, clade A, member 1a	Mm.259233	20700	Down	Down	0.981095	0.122198
101576_f_at	M25529	Serpina1a	serine (or cysteine) proteinase inhibitor, clade A, member 1a	Mm.259233	20700	Down	Down	1.26541	0.122198
101587_at	U89491	Ephx1	epoxide hydrolase 1, microsomal	Mm.9075	13849	Down	Down	0.986693	0.122198
101635_f_at	M16360	Mup1	major urinary protein 1	Mm.335875	17840	Down	Down	0.986693	0.663227
101650_at	D86917	Pcdha4	protocadherin alpha 4		12936	Down	Down	2.11118	2.02919
101676_at	U13705	Gpx3	glutathione peroxidase 3	Mm.200916	14778	Down	Down	0.823419	0.218342
101682_f_at	M16358	Mup4	major urinary protein 4	Mm.34335	17843	Down	Down	1.89208	1.08798
101753_s_at	X51547	Lyzs	lysozyme	Mm.45436	17105	Down	Down	2.11118	2.86311
101856_at	AI836771	2900008M13Rik	RIKEN cDNA 2900008M13 gene	Mm.86933	72844	Down	Down	1.26541	1.47648
101861_at	AF031919	Sgce	sarcoglycan, epsilon	Mm.8739	20392	Down	Down	0.26809	0.778881
101864_at	AI173190	Actl7b	actin-like 7b	Mm.251434	11471	Down	Down	1.56073	0.663227
101876_s_at	M35247	H2-T10	histocompatibility 2, T region locus 10	Mm.87776	15024	Down	Down	2.31664	2.86311
101882_s_at	U03715	Col18a1	procollagen, type XVIII, alpha 1	Mm.4352	12822	Down	Down	0.26809	0.354333
101890_f_at	U53208	Zrf2	zuotin related factor 2	Mm.266312	22792	Down	Down	1.69089	0.354333
101896_at	M63697	Cd1d2	CD1d2 antigen	Mm.157907	12480	Down	Down	2.77489	2.02919
101902_at	X17459	Rbpsuh	recombining binding protein suppressor of hairless (Drosophila)	Mm.209292	19664	Down	Down	0.457455	0.488794
101910_f_at	M16359	Mup3	major urinary protein 3	Mm.250267	17842	Down	Down	2.11118	1.47648
101914_at	AI846484	D1Ertd396e	DNA segment, Chr 1, ERATO Doi 396, expressed	Mm.289914	52477	Down	Down	1.56073	1.08798
101930_at	Y07688	Nfix	nuclear factor I/X	Mm.9394	18032	Down	Down	2.77489	2.86311
101934_at	AI851119	Fez2	fasciculation and elongation protein zeta 2 (zygin II)	Mm.236835	225020	Down	Down	2.11118	1.84035
101950_at	AF061262	Semcap2	semaF cytoplasmic domain associated protein 2	Mm.97	54120	Down	Down	0.823419	0.354333
101960_at	AI842208	D10Wsu52e	DNA segment, Chr 10, Wayne State University 52, expressed	Mm.9257	28088	Down	Down	2.22689	0.467286
101969_at	D50263	Nbl1	neuroblastoma, suppression of tumorigenicity 1	Mm.9404	17965	Down	Down	1.16929	1.47648
101971_at	AW061255	2500002L14Rik	RIKEN cDNA 2500002L14 gene	Mm.333157	66510	Down	Down	1.45701	0.122198
101991_at	D16215	Fmo1	flavin containing monooxygenase 1	Mm.976	14261	Down	Down	0.26809	2.02919
102002_at	AI836406	Ubqln2	ubiquilin 2	Mm.92529	54609	Down	Down	0.26809	0.122198
102016_at	M61737	Fsp27	fat specific gene 27	Mm.10026	14311	Down	Down	0.26809	0.122198
102025_at	AF030636	Cxcl13	chemokine (C-X-C motif) ligand 13	Mm.10116	55985	Down	Down	0.457455	0.663227
102039_at	AI850881	Gtf2h4	general transcription factor II H, polypeptide 4	Mm.10182	14885	Down	Down	1.16929	0.218342
102048_at	AF041847	Ankrd1	ankyrin repeat domain 1 (cardiac muscle)	Mm.10279	107765	Down	Down	2.51447	0.122198
102056_f_at	AA839379	2610002J02Rik	RIKEN cDNA 2610002J02 gene	Mm.10374	67513	Down	Down	0.986693	1.10572
102059_at	AW125418	Nicn1	nicolin 1	Mm.10407	66257	Down	Down	0.700782	0.122198
102065_at	AB007813	Fcna	ficolin A	Mm.10510	14133	Down	Down	0.26809	0.122198
102094_f_at	AI841270					Down	Down	0.457455	0.875559
102196_at	U37413	Gna11	guanine nucleotide binding protein, alpha 11	Mm.260925	14672	Down	Down	0.981095	0.488794
102204_at	L36435	Mafb	v-maf musculoaponeurotic fibrosarcoma oncogene family, protein B (avian)	Mm.330745	16658	Down	Down	1.56073	1.47648
102208_at	AI153959	Siat10	sialyltransferase 10 (alpha-2,3-sialyltransferase VI)	Mm.212742	54613	Down	Down	0.700782	2.86311
102252_at	Y17393	Pfdn2	prefoldin 2	Mm.10756	18637	Down	Down	2.51447	0.618236
102292_at	U00937	Gadd45a	growth arrest and DNA-damage-inducible 45 alpha	Mm.1236	13197	Down	Down	2.51447	0.663227
102314_at	M23383	Slc2a4	solute carrier family 2 (facilitated glucose transporter), member 4	Mm.10661	20528	Down	Down	0.981095	1.33964
102320_at	AI844369	Snx12	sorting nexin 12	Mm.206949	55988	Down	Down	1.45701	0.122198
102321_at	M93422	Adcy6	adenylate cyclase 6	Mm.157091	11512	Down	Down	0.823419	0.354333
102327_at	AF078705	Aoc3	amine oxidase, copper containing 3	Mm.67281	11754	Down	Down	0.26809	1.23342
102351_at	J05118	Cpa3	carboxypeptidase A3, mast cell	Mm.1135	12873	Down	Down	0.26809	0.122198
102366_at	AA718169	Retn	resistin	Mm.1181	57264	Down	Down	0.26809	0.122198
102374_at	AI847661	Dscr1l2	Down syndrome critical region gene 1-like 2	Mm.331970	53902	Down	Down	2.51447	1.61614
102383_at	AW048977	5730593F17Rik	RIKEN cDNA 5730593F17 gene	Mm.262113	215512	Down	Down	0.986693	1.23342
102395_at	Z38110	Pmp22	peripheral myelin protein	Mm.1237	18858	Down	Down	0.26809	0.122198
102407_at	M68898	Mcpt5	mast cell protease 5	Mm.1252	17228	Down	Down	0.986693	0.663227
102413_at	AW124311	Lmo1	LIM domain only 1	Mm.12607	109594	Down	Down	0.823419	0.778881
102561_at	U59282	Atp5k	ATP synthase, H+ transporting, mitochondrial F1F0 complex, subunit e	Mm.136093	11958	Down	Down	2.22689	0.663227
102661_at	M24377	Egr2	early growth response 2	Mm.290421	13654	Down	Down	2.31664	2.24281
102702_at	AI841487	C330016O16Rik	RIKEN cDNA C330016O16 gene	Mm.156227	103841	Down	Down	2.05702	1.33964
102707_f_at	X61597	Serpina3c	serine (or cysteine) proteinase inhibitor, clade A, member 3C	Mm.14191	16625	Down	Down	0.457455	0.663227
102727_at	X55573	Bdnf	brain derived neurotrophic factor	Mm.1442	12064	Down	Down	0.981095	0.122198
102763_at	AF064748	S3-12	plasma membrane associated protein, S3-12	Mm.347924	57435	Down	Down	0.26809	1.10572
102767_at	AW121700	Gng12	guanine nucleotide binding protein (G protein), gamma 12	Mm.234342	14701	Down	Down	2.05702	2.43815
102815_at	U65986	Anxa11	annexin A11	Mm.294083	11744	Down	Down	2.51447	1.84035
102916_s_at	AB010266	Tnxb	tenascin XB	Mm.290527	81877	Down	Down	0.26809	0.401263
102980_at	AI849119	AW536594	expressed sequence AW536594		104649	Down	Down	1.56073	2.86311
103001_at	U43836	Vegfb	vascular endothelial growth factor B	Mm.15607	22340	Down	Down	2.05702	1.23342
103015_at	U41465	Bcl6	B-cell leukemia/lymphoma 6	Mm.347398	12053	Down	Down	2.05702	0.663227
103016_s_at	X68273	Cd68	CD68 antigen	Mm.15819	12514	Down	Down	0.986693	1.84035
103030_at	L31397	Dnm	dynamin	Mm.44736	13429	Down	Down	0.26809	0.663227
103032_at	AF038008	Tpst1	protein-tyrosine sulfotransferase 1	Mm.332720	22021	Down	Down	0.986693	2.86311
103033_at	X06454	C4	complement component 4 (within H-2S)	Mm.16106	12268	Down	Down	0.26809	0.955377
103070_at	AB018194	Ptpns1	protein tyrosine phosphatase, non-receptor type substrate 1	Mm.1682	19261	Down	Down	0.823419	1.10572
103078_at	AA881018	BC014685	cDNA sequence BC014685	Mm.170023	232086	Down	Down	2.22689	0.467286
103083_at	U69543	Lipe	lipase, hormone sensitive	Mm.333679	16890	Down	Down	0.981095	1.08798
103089_at	X53526	Cd48	CD48 antigen	Mm.1738	12506	Down	Down	0.986693	1.08798
103225_at	AW018420	2310005K03Rik	RIKEN cDNA 2310005K03 gene	Mm.20169	69537	Down	Down	1.89208	0.401263
103297_at	X98848	Pfkfb1	6-phosphofructo-2-kinase/fructose-2,6-biphosphatase 1	Mm.249131	18639	Down	Down	0.700782	0.875559
103327_at	X52875	Prrx2	paired related homeobox 2	Mm.1802	20204	Down	Down	1.26541	1.84035
103335_at	U55060	Lgals9	lectin, galactose binding, soluble 9	Mm.341434	16859	Down	Down	0.26809	0.122198
103345_at	AW046708	Spna2	spectrin alpha 2	Mm.204969	20740	Down	Down	2.51447	2.43815
103353_f_at	D50834	Cyp4b1	cytochrome P450, family 4, subfamily b, polypeptide 1	Mm.1840	13120	Down	Down	1.26541	2.02919
103354_at	Z46966	Mrps31	mitochondrial ribosomal protein S31	Mm.289402	57312	Down	Down	2.51447	0.955377
103460_at	AI849939	Ddit4	DNA-damage-inducible transcript 4	Mm.21697	74747	Down	Down	2.31664	0.122198
103492_at	AF077738	Cpxm1	carboxypeptidase X 1 (M14 family)	Mm.112701	56264	Down	Down	0.986693	0.955377
103499_at	AI843063	Vwf	Von Willebrand factor homolog	Mm.22339	22371	Down	Down	0.981095	1.33964
103536_at	AB017270	Tmeff2	transmembrane protein with EGF-like and two follistatin-like domains 2	Mm.337216	56363	Down	Down	0.823419	0.467286
103556_at	AI840158	Angptl2	angiopoietin-like 2	Mm.208919	26360	Down	Down	0.26809	0.354333
103559_at	M12303	Prkaca	protein kinase, cAMP dependent, catalytic, alpha	Mm.19111	18747	Down	Down	2.22689	1.33964
103562_f_at	M26005					Down	Down	1.16929	0.663227
103568_at	AB028049	Srpx	sushi-repeat-containing protein	Mm.1927	51795	Down	Down	1.69089	2.24281
103580_at	AI845588	BC013529	cDNA sequence BC013529	Mm.33716	215751	Down	Down	0.26809	0.401263
103607_at	AI882309	Gpx7	glutathione peroxidase 7	Mm.20164	67305	Down	Down	1.56073	2.24281
103644_at	D13139	Dpep1	dipeptidase 1 (renal)	Mm.20388	13479	Down	Down	1.89208	2.43815
103648_at	Y08830	Tacstd2	tumor-associated calcium signal transducer 2	Mm.154045	56753	Down	Down	2.11118	1.33964
103656_at	Y16518	Lancl1	LanC (bacterial lantibiotic synthetase component C)-like 1	Mm.20522	14768	Down	Down	0.986693	0.122198
103666_at	M26283	Hoxb5	homeo box B5	Mm.207	15413	Down	Down	2.22689	2.86311
103684_at	AB027138	Tekt2	tektin 2	Mm.23895	24084	Down	Down	2.51447	2.02919
103707_at	U77461	C3ar1	complement component 3a receptor 1	Mm.2408	12267	Down	Down	0.26809	0.488794
103780_at	AW049510	1700021F05Rik	RIKEN cDNA 1700021F05 gene	Mm.209953	67851	Down	Down	0.986693	1.33964
103806_at	AF064984	Lrp5	low density lipoprotein receptor-related protein 5	Mm.274581	16973	Down	Down	1.05209	0.488794
103817_at	AJ006469	Crtap	cartilage associated protein	Mm.20904	56693	Down	Down	0.26809	0.122198
103825_at	AJ007938	Rps6kb2	ribosomal protein S6 kinase, polypeptide 2	Mm.271937	58988	Down	Down	0.700782	0.354333
103835_f_at	AF085192	Hpcal1	hippocalcin-like 1	Mm.20937	53602	Down	Down	1.26541	0.488794
103850_at	U79144	Loxl1	lysyl oxidase-like 1	Mm.250492	16949	Down	Down	0.986693	0.663227
103869_at	U16175	Thbs3	thrombospondin 3	Mm.2114	21827	Down	Down	2.05702	1.23342
103881_at	AA691185	1110013G13Rik	RIKEN cDNA 1110013G13 gene	Mm.210305	74776	Down	Down	1.69089	0.122198
103888_at	AA636171	Rbpms	RNA binding protein gene with multiple splicing	Mm.12436	19663	Down	Down	0.986693	0.875559
103889_at	AI834833	8030499H02Rik	RIKEN cDNA 8030499H02 gene	Mm.202966	81004	Down	Down	2.11118	0.663227
103899_at	AA690863	Atp11a	ATPase, class VI, type 11A	Mm.257837	50770	Down	Down	0.986693	1.33964
103909_at	AI839702	Ccs	copper chaperone for superoxide dismutase	Mm.331948	12460	Down	Down	1.05209	0.122198
103969_at	AA981154	Mll5	myeloid/lymphoid or mixed-lineage leukemia 5	Mm.205190	69188	Down	Down	2.77489	1.47648
103974_at	AI005782	Tmprss2	transmembrane protease, serine 2	Mm.276145	50528	Down	Down	0.986693	0.122198
103989_at	AI314715	Prdm5	PR domain containing 5	Mm.263355	70779	Down	Down	2.11118	0.955377
104003_at	AA822296	Phka2	phosphorylase kinase alpha 2	Mm.132135	110094	Down	Down	0.981095	0.875559
104011_at	AB017482	Aox1	aldehyde oxidase 1	Mm.26787	11761	Down	Down	0.700782	0.955377
104052_at	AI840921	1810011K17Rik	RIKEN cDNA 1810011K17 gene	Mm.21520	226591	Down	Down	2.05702	0.354333
104058_at	AW047528	1110018J12Rik	RIKEN cDNA 1110018J12 gene	Mm.271817	73825	Down	Down	0.26809	0.122198
104066_at	AI842192	AW548124	expressed sequence AW548124	Mm.273209	106522	Down	Down	1.26541	1.84035
104080_at	AW212479	Pdap1	PDGFA associated protein 1	Mm.188851	231887	Down	Down	2.51447	1.84035
104082_at	AI848325	Rab12	RAB12, member RAS oncogene family	Mm.248313	19328	Down	Down	0.986693	2.43815
104116_at	AW124049	D5Ertd593e	DNA segment, Chr 5, ERATO Doi 593, expressed	Mm.21965	52331	Down	Down	1.45701	1.84035
104124_at	AW123135	Blvra	biliverdin reductase A	Mm.22028	109778	Down	Down	2.51447	0.955377
104128_at	AW048075	AW556797	expressed sequence AW556797	Mm.287740	106073	Down	Down	1.45701	1.33964
104146_at	AI853551	Rasip1	Ras interacting protein 1	Mm.181396	69903	Down	Down	0.700782	1.10572
104148_at	AA939571	H6pd	hexose-6-phosphate dehydrogenase (glucose 1-dehydrogenase)	Mm.22183	100198	Down	Down	0.981095	1.84035
104165_at	AJ132098	Vnn1	vanin 1	Mm.27154	22361	Down	Down	1.45701	0.122198
104172_at	M64817	Folr2	folate receptor 2 (fetal)	Mm.2724	14276	Down	Down	0.700782	1.23342
104173_at	AA797989	Ms4a1	membrane-spanning 4-domains, subfamily A, member 1	Mm.4046	12482	Down	Down	2.22689	2.24281
104188_at	AI853703	Notch2	Notch gene homolog 2 (Drosophila)	Mm.254017	18129	Down	Down	2.11118	1.61614
104231_at	AI606915		7 days neonate cerebellum cDNA, RIKEN full-length enriched library, clone:A730031G08 product:differentially expressed in normal and neoplastic cells, full insert sequence	Mm.349511		Down	Down	2.51447	2.24281
104232_at	X63099	Gjb3	gap junction membrane channel protein beta 3	Mm.90003	14620	Down	Down	1.45701	0.663227
104280_at	AF017255	Sncg	synuclein, gamma	Mm.282800	20618	Down	Down	0.981095	1.47648
104315_at	AI846773	Arhgap1	Rho GTPase activating protein 1	Mm.22413	228359	Down	Down	0.700782	0.122198
104349_at	AA870301	Snip1	Smad nuclear interacting protein 1	Mm.22548	76793	Down	Down	1.89208	0.778881
104354_at	X06368	Csf1r	colony stimulating factor 1 receptor	Mm.22574	12978	Down	Down	0.986693	1.84035
104364_at	AF039840	Mapkapk5	MAP kinase-activated protein kinase 5	Mm.272206	17165	Down	Down	1.69089	1.10572
104381_at	AF085745	Nr1h3	nuclear receptor subfamily 1, group H, member 3	Mm.22690	22259	Down	Down	0.26809	0.122198
104390_at	AI836916	Anp32a	acidic (leucine-rich) nuclear phosphoprotein 32 family, member A	Mm.269088	11737	Down	Down	0.700782	0.122198
104415_at	AA833293	Foxp1	forkhead box P1	Mm.234965	108655	Down	Down	2.11118	0.663227
104429_at	AF027865	Tap2	transporter 2, ATP-binding cassette, sub-family B (MDR/TAP)	Mm.14814	21355	Down	Down	1.26541	0.955377
104488_at	AI852101	AI481716	expressed sequence AI481716		101113	Down	Down	1.16929	0.875559
104500_at	L34111	Idua	iduronidase, alpha-L-	Mm.3054	15932	Down	Down	1.26541	0.875559
104524_at	AI842825	Gltp	glycolipid transfer protein	Mm.275766	56356	Down	Down	0.26809	0.122198
104532_at	AI852126	Tomm34	translocase of outer mitochondrial membrane 34	Mm.23173	67145	Down	Down	1.69089	1.23342
104544_at	AA675604	4930517K11Rik	RIKEN cDNA 4930517K11 gene	Mm.23690	68172	Down	Down	0.981095	0.122198
104564_at	U02982	Scg3	secretogranin III	Mm.2386	20255	Down	Down	1.05209	0.663227
104719_at	AI182203	Slc12a7	solute carrier family 12, member 7	Mm.275800	20499	Down	Down	0.823419	0.122198
104739_at	AW045650	9130410M22Rik	RIKEN cDNA 9130410M22 gene	Mm.24670	102791	Down	Down	2.11118	1.33964
104755_at	AJ242778	Tnip1	TNFAIP3 interacting protein 1	Mm.259671	57783	Down	Down	1.45701	0.663227
104761_at	AA612450	Antxr2	anthrax toxin receptor 2		71914	Down	Down	0.26809	0.122198
160085_at	U35741	Tst	thiosulfate sulfurtransferase, mitochondrial	Mm.15312	22117	Down	Down	0.981095	0.218342
160088_at	U90535	Fmo5	flavin containing monooxygenase 5	Mm.281718	14263	Down	Down	0.26809	0.401263
160089_at	M32015	Lamp1	lysosomal membrane glycoprotein 1	Mm.16716	16783	Down	Down	0.26809	0.122198
160090_f_at	Y00516	Aldo1	aldolase 1, A isoform	Mm.275831	11674	Down	Down	1.05209	0.663227
160128_at	AA882332	Pccb	propionyl Coenzyme A carboxylase, beta polypeptide	Mm.335385	66904	Down	Down	0.981095	0.663227
160162_at	AI852545	Tagln2	transgelin 2	Mm.271711	21346	Down	Down	0.26809	0.122198
160164_at	AW125189	Ube2v1	ubiquitin-conjugating enzyme E2 variant 1	Mm.278783	66589	Down	Down	0.986693	0.122198
160184_at	AA815795	1200007D18Rik	RIKEN cDNA 1200007D18 gene	Mm.30496	67458	Down	Down	1.69089	1.84035
160204_at	AI838470	3110013H01Rik	RIKEN cDNA 3110013H01 gene	Mm.307700	73139	Down	Down	1.45701	0.122198
160230_at	AI852363		CDNA clone MGC:58837 IMAGE:6773943, complete cds	Mm.27396		Down	Down	0.823419	0.663227
160255_at	AA657044	1110004P15Rik	RIKEN cDNA 1110004P15 gene		107095	Down	Down	2.11118	2.24281
160271_at	AW121255	0610007C21Rik	RIKEN cDNA 0610007C21 gene	Mm.28144	381629	Down	Down	0.823419	0.122198
160272_at	AI849356	Cbx3	chromobox homolog 3 (Drosophila HP1 gamma)	Mm.344182	12417	Down	Down	1.69089	0.488794
160294_at	AI843539	Snapc2	small nuclear RNA activating complex, polypeptide 2	Mm.28452	102209	Down	Down	1.69089	0.663227
160295_at	AW049350	Slc25a11	solute carrier family 25 (mitochondrial carrier oxoglutarate carrier), member 11	Mm.296082	67863	Down	Down	2.77489	2.86311
160308_at	AI839417	Msn	moesin	Mm.138876	17698	Down	Down	2.05702	1.33964
160314_at	AI839803	Pyp	pyrophosphatase	Mm.28897	67895	Down	Down	0.986693	1.23342
160317_at	AI835712	Rab34	RAB34, member of RAS oncogene family	Mm.275864	19376	Down	Down	0.26809	0.218342
160320_at	U58883	Sorbs1	sorbin and SH3 domain containing 1	Mm.210815	20411	Down	Down	0.700782	0.778881
160337_at	AI847162	Isyna1	myo-inositol 1-phosphate synthase A1	Mm.29357	71780	Down	Down	2.77489	0.354333
160345_at	AW125562	Mrpl34	mitochondrial ribosomal protein L34	Mm.29489	94065	Down	Down	0.986693	0.663227
160359_at	AI854358	1190002H23Rik	RIKEN cDNA 1190002H23 gene	Mm.29811	66214	Down	Down	0.700782	1.23342
160361_at	AW120963	Trappc4	trafficking protein particle complex 4	Mm.29814	60409	Down	Down	0.26809	0.122198
160363_at	D43643	Tcfl1	transcription factor-like 1	Mm.133919	21427	Down	Down	2.51447	0.618236
160371_at	AW122878	Arl6ip1	ADP-ribosylation factor-like 6 interacting protein 1	Mm.29924	54208	Down	Down	1.45701	0.663227
160375_at	AJ006474	Car3	carbonic anhydrase 3	Mm.300	12350	Down	Down	0.823419	2.02919
160376_at	AW125508	1110029F20Rik	RIKEN cDNA 1110029F20 gene	Mm.293605	68728	Down	Down	0.457455	0.488794
160378_at	AI853127	1110006I15Rik	RIKEN cDNA 1110006I15 gene	Mm.251890	68539	Down	Down	0.26809	0.122198
160384_at	AF118128	Bat1a	HLA-B-associated transcript 1A	Mm.126043	53817	Down	Down	0.986693	0.122198
160402_at	AA795613	Tceb2	transcription elongation factor B (SIII), polypeptide 2	Mm.153758	67673	Down	Down	0.26809	0.122198
160406_at	AJ006033	Ctsk	cathepsin K	Mm.272085	13038	Down	Down	0.26809	0.354333
160445_at	AI844714	2610005H11Rik	RIKEN cDNA 2610005H11 gene	Mm.3774	72114	Down	Down	0.823419	0.467286
160455_s_at	AW123786	D10Ertd749e	DNA segment, Chr 10, ERATO Doi 749, expressed	Mm.62876	52696	Down	Down	1.89208	1.23342
160479_at	M29394	Cat	catalase	Mm.4215	12359	Down	Down	0.986693	0.218342
160480_at	X82288	Ptprs	protein tyrosine phosphatase, receptor type, S	Mm.258771	19280	Down	Down	0.700782	0.354333
160482_at	AI841705	Acaa1	acetyl-Coenzyme A acyltransferase 1	Mm.205266	113868	Down	Down	2.51447	0.778881
160483_at	U16322	Tcf4	transcription factor 4	Mm.4269	21413	Down	Down	0.26809	0.122198
160484_at	AI840118	Rtn4	reticulon 4	Mm.192580	68585	Down	Down	0.986693	0.122198
160493_at	D16432	Cd63	Cd63 antigen	Mm.277857	12512	Down	Down	0.981095	0.122198
160502_at	AF084524	Creg	cellular repressor of E1A-stimulated genes	Mm.294885	23850	Down	Down	2.22689	0.663227
160553_at	X63782	Ly6d	lymphocyte antigen 6 complex, locus D	Mm.878	17068	Down	Down	0.457455	0.122198
160561_at	M34094	Mdk	midkine	Mm.906	17242	Down	Down	2.05702	1.61614
160579_at	AI021125	Man1a	mannosidase 1, alpha	Mm.117294	17155	Down	Down	0.986693	1.10572
160610_at	D86916	Pcdha4	protocadherin alpha 4		12936	Down	Down	2.77489	2.02919
160615_at	AI835963	Pias3	protein inhibitor of activated STAT 3	Mm.1635	229615	Down	Down	0.986693	1.10572
160629_at	AI847399	Rgs10	regulator of G-protein signalling 10	Mm.18635	67865	Down	Down	2.22689	2.02919
160632_at	AW124627	Prkcn	protein kinase C, nu	Mm.252776	75292	Down	Down	0.823419	0.401263
160638_at	U19596	Cdkn2c	cyclin-dependent kinase inhibitor 2C (p18, inhibits CDK4)	Mm.1912	12580	Down	Down	0.986693	1.08798
160651_at	AI563854	Tacstd2	tumor-associated calcium signal transducer 2	Mm.154045	56753	Down	Down	0.986693	0.488794
160652_at	U49385	Ctps2	cytidine 5'-triphosphate synthase 2	Mm.2065	55936	Down	Down	2.22689	1.10572
160705_at	U65091	Cited1	Cbp/p300-interacting transactivator with Glu/Asp-rich carboxy-terminal domain 1	Mm.2390	12705	Down	Down	0.26809	0.122198
160750_at	AI851674	Prpsap2	phosphoribosyl pyrophosphate synthetase-associated protein 2	Mm.27703	212627	Down	Down	0.986693	0.122198
160792_at	AI853318	Snapap	SNAP-associated protein	Mm.331182	20615	Down	Down	0.700782	0.354333
160799_at	AW060549		Transcribed sequence with moderate similarity to protein pir:A47643 (M.musculus) A47643 hypothetical protein - mouse	Mm.272286		Down	Down	1.26541	0.663227
160839_at	AI606956	Slc2a5	solute carrier family 2 (facilitated glucose transporter), member 5	Mm.260220	56485	Down	Down	2.11118	2.43815
160841_at	AW047343	Dbp	D site albumin promoter binding protein	Mm.3459	13170	Down	Down	1.69089	1.84035
160860_at	AI853332	Gdf10	growth differentiation factor 10	Mm.40323	14560	Down	Down	1.69089	2.02919
160867_at	X04367	Pdgfrb	platelet derived growth factor receptor, beta polypeptide	Mm.4146	18596	Down	Down	0.986693	2.24281
160880_at	AB005662	Mapk8ip3	mitogen-activated protein kinase 8 interacting protein 3	Mm.43081	30957	Down	Down	0.986693	0.467286
160903_at	U70210	Apbb2	amyloid beta (A4) precursor protein-binding, family B, member 2	Mm.5159	11787	Down	Down	0.823419	0.467286
160947_at	AI851258	E030006K04Rik	RIKEN cDNA E030006K04 gene	Mm.247642	106952	Down	Down	1.45701	1.61614
160963_at	AI551141	9630050M13Rik	RIKEN cDNA 9630050M13 gene	Mm.23044	269233	Down	Down	0.986693	0.778881
160965_at	AA163960	Rasa4	RAS p21 protein activator 4	Mm.305678	54153	Down	Down	0.986693	2.02919
161006_at	AI853978	R75096	expressed sequence R75096		97427	Down	Down	2.05702	1.61614
161018_at	AI661590	2310010J17Rik	RIKEN cDNA 2310010J17 gene		78329	Down	Down	0.823419	0.122198
161042_at	AI324801	Cbr3	carbonyl reductase 3	Mm.4512	109857	Down	Down	0.26809	0.122198
161117_at	AJ243963	Dkk2	dickkopf homolog 2 (Xenopus laevis)	Mm.103593	56811	Down	Down	1.45701	0.955377
161224_f_at	AV258262	Ace	angiotensin converting enzyme	Mm.754	11421	Down	Down	2.22689	1.47648
161338_i_at	AV124842	Uqcr	ubiquinol-cytochrome c reductase (6.4kD) subunit	Mm.43162	66594	Down	Down	1.05209	0.663227
161401_f_at	AV276715	Aldh3a2	aldehyde dehydrogenase family 3, subfamily A2	Mm.145091	11671	Down	Down	2.31664	0.778881
161441_f_at	AV350341					Down	Down	2.22689	2.02919
161689_f_at	AV223216	Il1r2	interleukin 1 receptor, type II	Mm.1349	16178	Down	Down	0.981095	0.401263
161763_r_at	AV303514	Pip5k2c	phosphatidylinositol-4-phosphate 5-kinase, type II, gamma	Mm.22682	117150	Down	Down	0.986693	1.84035
161818_f_at	AV376445	Car4	carbonic anhydrase 4	Mm.1641	12351	Down	Down	2.77489	0.663227
161821_f_at	AV378405	Entpd2	ectonucleoside triphosphate diphosphohydrolase 2	Mm.298775	12496	Down	Down	0.986693	0.401263
161860_f_at	AV062608	1500034E06Rik	RIKEN cDNA 1500034E06 gene	Mm.45683	78304	Down	Down	2.22689	0.218342
161889_f_at	AV102160	Aldo1	aldolase 1, A isoform	Mm.275831	11674	Down	Down	2.31664	1.23342
162077_f_at	AV327760	Scd2	stearoyl-Coenzyme A desaturase 2	Mm.193096	20250	Down	Down	0.981095	0.218342
162105_r_at	AV361700					Down	Down	2.51447	0.663227
162147_f_at	AV356394	Snta1	syntrophin, acidic 1	Mm.1541	20648	Down	Down	1.69089	1.84035
162156_f_at	AV021449	Srpx	sushi-repeat-containing protein	Mm.1927	51795	Down	Down	0.986693	0.467286
162219_f_at	AV150997	Slc16a2	solute carrier family 16 (monocarboxylic acid transporters), member 2	Mm.5045	20502	Down	Down	0.986693	0.663227
162246_r_at	AV333320					Down	Down	2.05702	0.875559
162286_r_at	AV373294	A430096B05Rik	RIKEN cDNA A430096B05 gene	Mm.292276	215384	Down	Down	1.89208	1.08798
162348_r_at	AV172041	Cpa3	carboxypeptidase A3, mast cell	Mm.1135	12873	Down	Down	0.986693	0.401263
162457_f_at	AV003378	Hba-a1	hemoglobin alpha, adult chain 1	Mm.196110	15122	Down	Down	0.26809	0.955377
162483_f_at	AV112006	Col18a1	procollagen, type XVIII, alpha 1	Mm.4352	12822	Down	Down	1.45701	1.08798
92180_at	AI851599	Gm461	gene model 461, (NCBI)	Mm.33796	243529	Down	Down	0.700782	0.618236
92210_at	AF004326	Agpt2	angiopoietin 2	Mm.3425	11601	Down	Down	2.77489	0.122198
92263_at	AC002397	Leprel2	leprecan-like 2	Mm.35708	14789	Down	Down	0.986693	2.02919
92276_at	AB021861	Map3k6	mitogen-activated protein kinase kinase kinase 6	Mm.36640	53608	Down	Down	1.45701	1.33964
92280_at	AA867778	Strm	striamin	Mm.253564	20904	Down	Down	2.05702	0.467286
92310_at	M96163	Plk2	polo-like kinase 2 (Drosophila)	Mm.380	20620	Down	Down	1.89208	0.663227
92348_at	AI841022	Thra	thyroid hormone receptor alpha	Mm.265917	21833	Down	Down	0.823419	0.875559
92365_at	X99572	Figf	c-fos induced growth factor	Mm.297978	14205	Down	Down	0.26809	0.122198
92374_at	AW120691	Mybph	myosin binding protein H	Mm.269621	53311	Down	Down	0.700782	0.354333
92403_at	AB030836	Siat7e	sialyltransferase 7 ((alpha-N-acetylneuraminyl 2,3-betagalactosyl-1,3)-N-acetyl galactosaminide alpha-2,6-sialyltransferase) E	Mm.40915	26938	Down	Down	1.26541	1.10572
92441_at	Y10007	Fap	fibroblast activation protein	Mm.41816	14089	Down	Down	0.986693	0.663227
92449_at	AF002701	Gfra2	glial cell line derived neurotrophic factor family receptor alpha 2	Mm.32619	14586	Down	Down	1.69089	1.33964
92517_at	AB026583	Rbms2	RNA binding motif, single stranded interacting protein 2	Mm.42247	56516	Down	Down	0.26809	0.354333
92535_at	L12147	Ebf1	early B-cell factor 1	Mm.255321	13591	Down	Down	0.823419	1.47648
92537_g_at	X72862	Adrb3	adrenergic receptor, beta 3	Mm.278475	11556	Down	Down	0.26809	2.02919
92539_at	M16465	S100a10	S100 calcium binding protein A10 (calpactin)	Mm.1	20194	Down	Down	1.26541	0.354333
92582_at	L42115	Slc1a5	solute carrier family 1 (neutral amino acid transporter), member 5	Mm.1056	20514	Down	Down	0.26809	0.122198
92593_at	D13664	Postn	periostin, osteoblast specific factor	Mm.236067	50706	Down	Down	0.981095	0.778881
92600_f_at	AB018421	Cyp4a10	cytochrome P450, family 4, subfamily a, polypeptide 10	Mm.10742	13117	Down	Down	2.31664	2.43815
92614_at	M60523	Idb3	inhibitor of DNA binding 3	Mm.110	15903	Down	Down	0.26809	0.122198
92632_at	AI842328	Calm3	calmodulin 3	Mm.288630	12315	Down	Down	1.45701	0.354333
92644_s_at	M12848	Myb	myeloblastosis oncogene	Mm.52109	17863	Down	Down	2.11118	1.23342
92671_f_at	U14103	Rgl1	ral guanine nucleotide dissociation stimulator,-like 1	Mm.245270	19731	Down	Down	0.700782	0.955377
92688_at	X57199	Acp2	acid phosphatase 2, lysosomal	Mm.45570	11432	Down	Down	2.05702	1.47648
92697_at	U44752	Foxa1	forkhead box A1	Mm.4578	15375	Down	Down	0.986693	0.401263
92705_at	U15566	Tbx2	T-box 2	Mm.287052	21385	Down	Down	0.26809	0.122198
92718_at	AI158810	2310061N23Rik	RIKEN cDNA 2310061N23 gene	Mm.271275	76933	Down	Down	1.45701	1.23342
92770_at	X66449	S100a6	S100 calcium binding protein A6 (calcyclin)	Mm.100144	20200	Down	Down	2.51447	0.122198
92793_at	X57796	Tnfrsf1a	tumor necrosis factor receptor superfamily, member 1a	Mm.1258	21937	Down	Down	0.823419	1.23342
92795_at	M72414	Mtap4	microtubule-associated protein 4	Mm.217318	17758	Down	Down	1.16929	0.778881
92810_at	AI842259	Pdk3	pyruvate dehydrogenase kinase, isoenzyme 3	Mm.12775	236900	Down	Down	1.45701	1.84035
92826_at	Y17852	Mrps33	mitochondrial ribosomal protein S33	Mm.243896	14548	Down	Down	1.56073	0.122198
92831_at	AI846308	Sfxn1	sideroflexin 1	Mm.134191	14057	Down	Down	0.986693	0.467286
92832_at	U88325	Socs1	suppressor of cytokine signaling 1	Mm.130	12703	Down	Down	2.31664	2.24281
92857_at	AI853960	Rpl22	ribosomal protein L22	Mm.307846	19934	Down	Down	2.22689	0.401263
92866_at	X52643	H2-Aa	histocompatibility 2, class II antigen A, alpha	Mm.235338	14960	Down	Down	1.45701	1.47648
92877_at	L19932	Tgfbi	transforming growth factor, beta induced	Mm.14455	21810	Down	Down	0.986693	1.33964
92891_f_at	X55318	Hoxc9	homeo box C9	Mm.4765	15427	Down	Down	0.26809	0.401263
92903_at	X78197	Tcfap2b	transcription factor AP-2 beta	Mm.137021	21419	Down	Down	1.16929	0.663227
92929_at	M20625	Cyct	cytochrome c, testis	Mm.4872	13067	Down	Down	0.700782	1.33964
92971_at	AW125849	9130213B05Rik	RIKEN cDNA 9130213B05 gene	Mm.5002	231440	Down	Down	1.45701	1.08798
92986_g_at	D83203	Ptprj	protein tyrosine phosphatase, receptor type, J	Mm.330393	19271	Down	Down	0.26809	0.663227
93009_at	J04696	Gstm2	glutathione S-transferase, mu 2	Mm.272792	14863	Down	Down	0.26809	0.488794
93028_at	X58196	H19	H19 fetal liver mRNA	Mm.14802	14955	Down	Down	0.26809	0.467286
93038_f_at	M69260	Anxa1	annexin A1	Mm.248360	16952	Down	Down	0.986693	0.122198
93040_at	AF091390	Fxyd1	FXYD domain-containing ion transport regulator 1	Mm.1491	56188	Down	Down	0.26809	0.122198
93042_at	D21207	Bzrp	benzodiazepine receptor, peripheral	Mm.1508	12257	Down	Down	0.986693	0.218342
93043_at	D50463	Sdfr1	stromal cell derived factor receptor 1	Mm.15125	20320	Down	Down	2.51447	1.10572
93051_at	Z37107	Ephx2	epoxide hydrolase 2, cytoplasmic	Mm.15295	13850	Down	Down	0.26809	1.84035
93056_g_at	AW049376	1110054N06Rik	RIKEN cDNA 1110054N06 gene	Mm.15351	68839	Down	Down	2.22689	2.86311
93061_at	L23423	Itga7	integrin alpha 7	Mm.179747	16404	Down	Down	0.26809	0.467286
93066_at	D16195	Grn	granulin	Mm.1568	14824	Down	Down	1.16929	0.122198
93077_s_at	D86232	Ly6c	lymphocyte antigen 6 complex, locus C	Mm.1583	17067	Down	Down	0.26809	0.401263
93078_at	X04653	Ly6a	lymphocyte antigen 6 complex, locus A	Mm.263124	110454	Down	Down	0.26809	0.401263
93083_at	D63423	Anxa5	annexin A5	Mm.1620	11747	Down	Down	0.986693	0.218342
93090_at	M23362	Fgfr2	fibroblast growth factor receptor 2	Mm.16340	14183	Down	Down	0.700782	0.122198
93091_s_at	M63503	Fgfr2	fibroblast growth factor receptor 2	Mm.16340	14183	Down	Down	1.56073	0.618236
93092_at	U35323	H2-DMa	histocompatibility 2, class II, locus DMa	Mm.16373	14998	Down	Down	1.05209	1.10572
93097_at	U51805	Arg1	arginase 1, liver	Mm.154144	11846	Down	Down	0.986693	0.663227
93104_at	Z16410	Btg1	B-cell translocation gene 1, anti-proliferative	Mm.272183	12226	Down	Down	1.89208	0.122198
93187_at	AW048347	Trim47	tripartite motif protein 47	Mm.5510	217333	Down	Down	1.05209	1.33964
93252_at	X81816	Bcap31	B-cell receptor-associated protein 31	Mm.17	27061	Down	Down	1.26541	0.467286
93261_at	AJ000990	Lgmn	legumain	Mm.17185	19141	Down	Down	1.45701	0.467286
93276_at	U90123	Hn1	hematological and neurological expressed sequence 1	Mm.1775	15374	Down	Down	1.69089	0.122198
93285_at	AI845584	Dusp6	dual specificity phosphatase 6	Mm.1791	67603	Down	Down	0.986693	0.955377
93290_at	U35374	Pnp	purine-nucleoside phosphorylase	Mm.17932	18950	Down	Down	0.26809	0.122198
93294_at	M70642	Ctgf	connective tissue growth factor	Mm.1810	14219	Down	Down	1.69089	0.122198
93318_at	U91513	Ninj1	ninjurin 1	Mm.18503	18081	Down	Down	0.981095	0.467286
93353_at	AF013262	Lum	lumican	Mm.18888	17022	Down	Down	0.823419	2.24281
93360_at	AF007267	Pmm1	phosphomannomutase 1	Mm.18939	29858	Down	Down	1.89208	1.47648
93369_at	AB007848	Omd	osteomodulin	Mm.139817	27047	Down	Down	2.77489	1.84035
93389_at	AF039663	Prom1	prominin 1	Mm.347481	19126	Down	Down	0.986693	0.354333
93390_g_at	AF039663	Prom1	prominin 1	Mm.347481	19126	Down	Down	0.26809	0.122198
93431_at	Z38015	Dm15	dystrophia myotonica kinase, B15	Mm.6529	13400	Down	Down	0.700782	1.47648
93437_f_at	AI850509	4632419I22Rik	RIKEN cDNA 4632419I22 gene	Mm.354766	74038	Down	Down	2.22689	1.33964
93443_at	AW212271	Fndc1	fibronectin type III domain containing 1	Mm.328763	68655	Down	Down	0.26809	2.02919
93469_at	Z49086	Ephb3	Eph receptor B3	Mm.6972	13845	Down	Down	0.986693	0.663227
93500_at	M63245	Alas1	aminolevulinic acid synthase 1	Mm.290578	11655	Down	Down	2.77489	2.86311
93503_at	U88567	Sfrp2	secreted frizzled-related sequence protein 2	Mm.19155	20319	Down	Down	0.26809	0.122198
93531_at	AI853855	Ndufa8	NADH dehydrogenase (ubiquinone) 1 alpha subcomplex, 8	Mm.19834	68375	Down	Down	1.56073	2.02919
93534_at	X53929	Dcn	decorin	Mm.56769	13179	Down	Down	0.26809	2.02919
93540_at	L13290	Adprh	ADP-ribosylarginine hydrolase	Mm.20047	11544	Down	Down	0.986693	0.401263
93543_f_at	J03952	Gstm1	glutathione S-transferase, mu 1	Mm.37199	14862	Down	Down	0.26809	0.354333
93547_at	L03279	Cbfb	core binding factor beta	Mm.2018	12400	Down	Down	2.51447	1.84035
93550_at	D88792	Csrp2	cysteine and glycine-rich protein 2	Mm.2020	13008	Down	Down	0.986693	0.122198
93561_at	AI844709	0710001P09Rik	RIKEN cDNA 0710001P09 gene	Mm.20313	66098	Down	Down	2.22689	0.618236
93562_at	AI854366	Ndufb3	NADH dehydrogenase (ubiquinone) 1 beta subcomplex 3	Mm.2033	66495	Down	Down	0.26809	1.47648
93574_at	AF036164	Serpinf1	serine (or cysteine) proteinase inhibitor, clade F, member 1	Mm.2044	20317	Down	Down	0.823419	0.467286
93581_at	AI845121	Ndufb8	NADH dehydrogenase (ubiquinone) 1 beta subcomplex 8	Mm.2060	67264	Down	Down	1.45701	1.33964
93584_at	V00821	Igh-6	immunoglobulin heavy chain 6 (heavy chain of IgM)	Mm.351746	16019	Down	Down	0.26809	0.955377
93592_at	X82648	Apod	apolipoprotein D	Mm.2082	11815	Down	Down	0.700782	0.354333
93593_f_at	U87948	Emp3	epithelial membrane protein 3	Mm.20829	13732	Down	Down	1.45701	0.663227
93598_at	AI840437	Snx5	sorting nexin 5	Mm.273379	69178	Down	Down	0.981095	0.122198
93615_at	AF020200	Pbx3	pre B-cell leukemia transcription factor 3	Mm.7331	18516	Down	Down	1.16929	0.663227
93619_at	AF022992	Per1	period homolog 1 (Drosophila)	Mm.7373	18626	Down	Down	2.51447	2.02919
93622_at	M57626	Mcpt6	mast cell protease 6	Mm.7409	17229	Down	Down	0.986693	0.778881
93681_at	AW123618	Fzd2	frizzled homolog 2 (Drosophila)	Mm.36416	57265	Down	Down	1.26541	1.08798
93749_at	AI848045	Maoa	monoamine oxidase A	Mm.21108	17161	Down	Down	1.69089	0.122198
93750_at	J04953	Gsn	gelsolin	Mm.21109	227753	Down	Down	0.26809	0.122198
93754_at	AF030343	Ech1	enoyl coenzyme A hydratase 1, peroxisomal	Mm.349610	51798	Down	Down	0.26809	2.43815
93866_s_at	D00613	Mglap	matrix gamma-carboxyglutamate (gla) protein	Mm.243085	17313	Down	Down	0.981095	1.47648
93868_at	AL021127	Nsdhl	NAD(P) dependent steroid dehydrogenase-like	Mm.38792	18194	Down	Down	0.823419	0.122198
93875_at	M12571	Hspa1a	heat shock protein 1A	Mm.6388	193740	Down	Down	2.22689	2.86311
93885_g_at	AB034693	Emcn	endomucin	Mm.27343	59308	Down	Down	0.986693	2.02919
93896_at	D13903	Ptprd	protein tyrosine phosphatase, receptor type, D	Mm.332349	19266	Down	Down	0.26809	0.122198
93913_at	AI043090	3110018A08Rik	RIKEN cDNA 3110018A08 gene		73115	Down	Down	0.26809	0.663227
93914_at	M20658	Il1r1	interleukin 1 receptor, type I	Mm.896	16177	Down	Down	2.31664	2.02919
93917_at	AF030100	Tnfsf12	tumor necrosis factor (ligand) superfamily, member 12	Mm.344820	21944	Down	Down	1.16929	1.47648
93922_g_at	AI573601	Bat3	HLA-B-associated transcript 3	Mm.203962	224727	Down	Down	1.56073	1.08798
93940_at	L76193	Pon3	paraoxonase 3	Mm.9122	269823	Down	Down	0.823419	1.47648
93967_at	AI850979	Anapc11	anaphase promoting complex subunit 11 homolog (yeast)	Mm.21645	66156	Down	Down	0.700782	0.122198
93972_at	AI837493	Ndufs2	NADH dehydrogenase (ubiquinone) Fe-S protein 2	Mm.21669	226646	Down	Down	1.89208	2.24281
93981_at	J03520	Plat	plasminogen activator, tissue	Mm.154660	18791	Down	Down	2.05702	1.23342
93996_at	X01026	Cyp2e1	cytochrome P450, family 2, subfamily e, polypeptide 1	Mm.21758	13106	Down	Down	0.457455	0.663227
94060_at	AI852623	Kctd10	potassium channel tetramerisation domain containing 10	Mm.268504	330171	Down	Down	1.16929	0.354333
94061_at	M13018	Crip1	cysteine-rich protein 1 (intestinal)	Mm.272368	12925	Down	Down	0.986693	1.47648
94063_at	X85991	Sema4a	sema domain, immunoglobulin domain (Ig), transmembrane domain (TM) and short cytoplasmic domain, (semaphorin) 4A	Mm.22061	20351	Down	Down	2.11118	0.955377
94087_at	Z34524	Prkcm	protein kinase C, mu	Mm.282880	18760	Down	Down	0.26809	0.618236
94109_at	AI850113	Zfp281	zinc finger protein 281	Mm.62521	226442	Down	Down	2.11118	1.10572
94167_at	U53142	Nos3	nitric oxide synthase 3, endothelial cell	Mm.258415	18127	Down	Down	0.823419	2.86311
94206_at	AC002397	Grcc10	gene rich cluster, C10 gene	Mm.3172	14790	Down	Down	1.26541	0.354333
94216_at	AW121091	Sdhc	succinate dehydrogenase complex, subunit C, integral membrane protein	Mm.198138	66052	Down	Down	2.31664	1.23342
94224_s_at	M74123	Ifi205	interferon activated gene 205	Mm.255414	226695	Down	Down	0.981095	0.663227
94232_at	AI849928	Ccnd1	cyclin D1	Mm.273049	12443	Down	Down	2.11118	1.33964
94241_at	AI837229	Coasy	Coenzyme A synthase	Mm.182271	71743	Down	Down	1.89208	0.875559
94244_at	AW123807	Ihpk1	inositol hexaphosphate kinase 1	Mm.276155	27399	Down	Down	0.26809	0.122198
94247_at	AA600542	5730453H04Rik	RIKEN cDNA 5730453H04 gene	Mm.203911	105072	Down	Down	2.31664	0.122198
94259_at	AB024935	Tebp	telomerase binding protein, p23	Mm.305816	56351	Down	Down	2.77489	0.467286
94263_f_at	D85570	Psmb7	proteasome (prosome, macropain) subunit, beta type 7	Mm.2246	19177	Down	Down	1.16929	0.218342
94266_at	AW121737	Hcfc1r1	host cell factor C1 regulator 1 (XPO1-dependent)	Mm.328831	353502	Down	Down	1.26541	0.663227
94268_f_at	AW124386	Ubl5	ubiquitin-like 5	Mm.287987	66177	Down	Down	1.05209	0.122198
94305_at	U03419	Col1a1	procollagen, type I, alpha 1	Mm.277735	12842	Down	Down	0.457455	2.02919
94400_at	AI843094	1110051M20Rik	RIKEN cDNA 1110051M20 gene	Mm.127376	228356	Down	Down	1.16929	0.663227
94419_at	L23755	Slc19a1	solute carrier family 19 (sodium/hydrogen exchanger), member 1	Mm.265060	20509	Down	Down	0.823419	2.43815
94441_at	AW061237	Gpsm3	G-protein signalling modulator 3 (AGS3-like, C. elegans)	Mm.26584	106512	Down	Down	0.986693	0.955377
94449_at	AI854522	Pcdhgc3	protocadherin gamma subfamily C, 3		93706	Down	Down	0.981095	0.663227
94457_at	AW049735	AL033326	expressed sequence AL033326	Mm.182145	24105	Down	Down	1.26541	1.84035
94473_at	AW047951	Pttg1ip	pituitary tumor-transforming 1 interacting protein	Mm.28853	108705	Down	Down	0.986693	0.778881
94509_at	AI851207	Ncbp2	nuclear cap binding protein subunit 2	Mm.290027	68092	Down	Down	2.05702	0.663227
94515_at	AW208628	Sqrdl	sulfide quinone reductase-like (yeast)	Mm.28986	59010	Down	Down	0.26809	0.122198
94516_f_at	M55181	Penk1	preproenkephalin 1	Mm.2899	18619	Down	Down	0.986693	0.488794
94535_at	AW121844	Add1	adducin 1 (alpha)	Mm.289106	11518	Down	Down	2.77489	2.43815
94536_s_at	AI843417	2900073G15Rik	RIKEN cDNA 2900073G15 gene	Mm.261329	67268	Down	Down	0.700782	0.122198
94537_at	AI838859	Mylc2b	myosin light chain, regulatory B	Mm.306770	67938	Down	Down	0.986693	0.122198
94550_at	AW121324	Snx1	sorting nexin 1	Mm.271891	56440	Down	Down	1.45701	0.122198
94556_at	AI746846	Snx10	sorting nexin 10	Mm.294166	71982	Down	Down	1.45701	2.43815
94561_at	AI836140	D15Ertd366e	DNA segment, Chr 15, ERATO Doi 366, expressed	Mm.33207	65970	Down	Down	2.77489	1.33964
94715_at	K02588	Cyp1a1	cytochrome P450, family 1, subfamily a, polypeptide 1	Mm.14089	13076	Down	Down	0.986693	0.354333
94774_at	M31418	Ifi202b	interferon activated gene 202B	Mm.218770	26388	Down	Down	1.26541	1.23342
94780_at	AI987985	Zfp288	zinc finger protein 288	Mm.116906	56490	Down	Down	2.51447	1.33964
94789_r_at	X04663	Tubb5	tubulin, beta 5	Mm.273538	22154	Down	Down	1.69089	0.122198
94811_s_at	AJ002366	Gtf2h1	general transcription factor II H, polypeptide 1	Mm.22700	14884	Down	Down	0.26809	0.122198
94833_at	M91380	Fstl1	follistatin-like 1	Mm.182434	14314	Down	Down	0.986693	1.10572
94839_at	M96823	Nucb	nucleobindin	Mm.258923	18220	Down	Down	0.26809	0.467286
94840_at	U05837	Hexa	hexosaminidase A	Mm.2284	15211	Down	Down	0.26809	0.122198
94852_at	U09114	Glul	glutamate-ammonia ligase (glutamine synthase)	Mm.210745	14645	Down	Down	0.26809	0.122198
94860_at	AW121821	Timm17a	translocator of inner mitochondrial membrane 17a	Mm.2368	21854	Down	Down	1.89208	1.61614
94895_at	AW122948	9430020E02Rik	RIKEN cDNA 9430020E02 gene	Mm.23998	213541	Down	Down	2.77489	2.24281
94902_at	U38261	Sod3	superoxide dismutase 3, extracellular	Mm.2407	20657	Down	Down	0.700782	0.778881
94925_at	AA754865		Transcribed sequence with weak similarity to protein ref:NP_037370.1 (H.sapiens) DNAJ domain-containing [Homo sapiens]	Mm.323189		Down	Down	1.89208	0.663227
94929_at	M97590	Ptpn1	protein tyrosine phosphatase, non-receptor type 1	Mm.277916	19246	Down	Down	0.823419	0.401263
94940_at	AW123316	Mccc1	methylcrotonoyl-Coenzyme A carboxylase 1 (alpha)	Mm.249016	72039	Down	Down	0.986693	1.10572
94956_at	AF021031	Dgcr6	DiGeorge syndrome critical region gene 6	Mm.27155	13353	Down	Down	0.986693	0.122198
94967_at	AI851365	D19Wsu12e	DNA segment, Chr 19, Wayne State University 12, expressed	Mm.267131	226090	Down	Down	2.05702	1.47648
95016_at	D50086	Nrp	neuropilin	Mm.271745	18186	Down	Down	0.26809	1.10572
95019_at	X98055	Gstt1	glutathione S-transferase, theta 1	Mm.2746	14871	Down	Down	1.16929	1.61614
95030_at	D10214	Prlr	prolactin receptor	Mm.10516	19116	Down	Down	2.11118	1.61614
95044_at	AI844549	1500003D12Rik	RIKEN cDNA 1500003D12 gene	Mm.283045	66999	Down	Down	0.457455	0.122198
95052_at	AI839150	1110035L05Rik	RIKEN cDNA 1110035L05 gene	Mm.29140	67389	Down	Down	1.16929	1.61614
95057_at	AI846938	Herpud1	homocysteine-inducible, endoplasmic reticulum stress-inducible, ubiquitin-like domain member 1	Mm.29151	64209	Down	Down	2.22689	0.122198
95074_at	AW125309	Pex19	peroxisome biogenesis factor 19	Mm.247764	19298	Down	Down	0.457455	1.10572
95082_at	AI842277	Igfbp3	insulin-like growth factor binding protein 3	Mm.29254	16009	Down	Down	2.11118	2.02919
95083_at	X81581	Igfbp3	insulin-like growth factor binding protein 3	Mm.29254	16009	Down	Down	1.56073	2.24281
95090_at	AA688600	2410001H17Rik	RIKEN cDNA 2410001H17 gene	Mm.276255	66990	Down	Down	2.77489	2.24281
95095_at	U90435	Flot1	flotillin 1	Mm.2931	14251	Down	Down	0.986693	0.955377
95102_at	AW123754	Scotin	scotin gene	Mm.196533	66940	Down	Down	0.26809	0.488794
95131_f_at	AI852592	Ndufb2	NADH dehydrogenase (ubiquinone) 1 beta subcomplex, 2	Mm.29415	68198	Down	Down	0.986693	0.875559
95135_at	AI844396	3110038L01Rik	RIKEN cDNA 3110038L01 gene	Mm.29429	68041	Down	Down	2.31664	1.33964
95148_at	AB020202	Ak2	adenylate kinase 2	Mm.29460	11637	Down	Down	0.823419	2.02919
95228_f_at	U72672	Ang4	angiogenin, ribonuclease A family, member 4	Mm.343899	219033	Down	Down	0.986693	0.488794
95356_at	D00466	Apoe	apolipoprotein E	Mm.305152	11816	Down	Down	0.700782	0.663227
95358_at	AI843864	Pip5k2a	phosphatidylinositol-4-phosphate 5-kinase, type II, alpha	Mm.8771	18718	Down	Down	1.05209	1.61614
95360_at	AA259683	Zcchc6	zinc finger, CCHC domain containing 6	Mm.207841	214290	Down	Down	1.69089	1.84035
95364_at	M80631	Gna14	guanine nucleotide binding protein, alpha 14	Mm.313181	14675	Down	Down	2.22689	1.47648
95406_at	AW125347	1810037I17Rik	RIKEN cDNA 1810037I17 gene	Mm.24219	67704	Down	Down	2.22689	0.122198
95414_i_at	AI132585	C1r	complement component 1, r subcomponent	Mm.280267	50909	Down	Down	2.11118	1.84035
95419_at	M29260	H1f0	H1 histone family, member 0	Mm.24350	14958	Down	Down	2.77489	0.663227
95453_f_at	AF087687	S100a1	S100 calcium binding protein A1	Mm.24662	20193	Down	Down	0.26809	0.122198
95456_r_at	U41626	Shfdg1	split hand/foot deleted gene 1	Mm.2469	20422	Down	Down	1.56073	0.122198
95471_at	U22399	Cdkn1c	cyclin-dependent kinase inhibitor 1C (P57)	Mm.168789	12577	Down	Down	0.26809	1.33964
95472_f_at	AI526902	Uqcrb	ubiquinol-cytochrome c reductase binding protein	Mm.24805	67530	Down	Down	0.26809	2.43815
95485_at	D29639	Hadhsc	L-3-hydroxyacyl-Coenzyme A dehydrogenase, short chain	Mm.260164	15107	Down	Down	0.457455	0.875559
95489_at	AW047953	Fliih	flightless I homolog (Drosophila)	Mm.339755	14248	Down	Down	1.45701	0.663227
95497_at	AI843880	Tipin	timeless interacting protein	Mm.196219	66131	Down	Down	2.31664	1.10572
95498_at	AI836029	Mrps15	mitochondrial ribosomal protein S15	Mm.195628	66407	Down	Down	0.986693	0.467286
95501_at	AW122970	2410001C21Rik	RIKEN cDNA 2410001C21 gene	Mm.25157	66404	Down	Down	0.457455	0.663227
95523_at	AI839718	6530401D17Rik	RIKEN cDNA 6530401D17 gene	Mm.328305	76219	Down	Down	0.26809	0.618236
95592_at	AW046785	1110019N10Rik	RIKEN cDNA 1110019N10 gene	Mm.279	68523	Down	Down	1.69089	0.122198
95626_at	U27398	Xpc	xeroderma pigmentosum, complementation group C	Mm.2806	22591	Down	Down	1.69089	0.663227
95629_at	AI843679	D11Ertd172e	DNA segment, Chr 11, ERATO Doi 172, expressed	Mm.28073	245828	Down	Down	2.51447	1.33964
95634_at	AI848107	0610010K14Rik	RIKEN cDNA 0610010K14 gene	Mm.39265	104457	Down	Down	2.22689	0.618236
95635_g_at	AI848107	0610010K14Rik	RIKEN cDNA 0610010K14 gene	Mm.39265	104457	Down	Down	1.45701	0.488794
95636_at	AW123628	0610010K14Rik	RIKEN cDNA 0610010K14 gene	Mm.39265	104457	Down	Down	0.457455	0.122198
95641_at	AI853899	MGC41689	hypothetical LOC211623	Mm.291754	211623	Down	Down	0.26809	0.122198
95647_f_at	AI465845	4022402H07Rik	RIKEN cDNA 4022402H07 gene	Mm.29500	232157	Down	Down	2.11118	1.61614
95673_s_at	AW124113	Basp1	brain abundant, membrane attached signal protein 1	Mm.29586	70350	Down	Down	0.26809	0.122198
95681_f_at	AW049584	Ppp1r2	protein phosphatase 1, regulatory (inhibitor) subunit 2	Mm.291593	66849	Down	Down	2.77489	1.33964
95688_at	Y08460	Degs	degenerative spermatocyte homolog (Drosophila)	Mm.29648	13244	Down	Down	0.986693	0.122198
95701_at	AW124069	Cxxc5	CXXC finger 5	Mm.94560	67393	Down	Down	0.981095	0.663227
95706_at	X16834	Lgals3	lectin, galactose binding, soluble 3	Mm.248615	16854	Down	Down	2.31664	0.122198
95709_at	AW012491	Vkorc1	vitamin K epoxide reductase complex, subunit 1	Mm.29703	27973	Down	Down	1.56073	0.122198
95721_at	AW120722	Mapkapk2	MAP kinase-activated protein kinase 2	Mm.221235	17164	Down	Down	2.11118	1.61614
95725_at	AI314227	0610006H10Rik	RIKEN cDNA 0610006H10 gene	Mm.29735	71670	Down	Down	2.05702	0.955377
95731_at	AI843106	Sesn1	sestrin 1	Mm.276226	140742	Down	Down	0.26809	0.354333
95758_at	M26270	Scd2	stearoyl-Coenzyme A desaturase 2	Mm.193096	20250	Down	Down	0.26809	0.122198
95806_f_at	M68899	Cma2	chymase 2, mast cell	Mm.87865	12762	Down	Down	0.26809	0.122198
95927_f_at	AA222883	2610201A13Rik	RIKEN cDNA 2610201A13 gene		70434	Down	Down	0.981095	0.122198
96020_at	M22531	C1qb	complement component 1, q subcomponent, beta polypeptide	Mm.2570	12260	Down	Down	0.700782	0.354333
96021_at	AI854264	0710001C05Rik	RIKEN cDNA 0710001C05 gene	Mm.25719	74316	Down	Down	0.986693	2.86311
96023_at	AI852472	D8Wsu151e	DNA segment, Chr 8, Wayne State University 151, expressed	Mm.274894	234729	Down	Down	2.51447	2.86311
96038_at	AI840339	Rnase4	ribonuclease, RNase A family 4	Mm.202665	58809	Down	Down	1.56073	0.354333
96045_at	AW050142	2010321M09Rik	RIKEN cDNA 2010321M09 gene	Mm.272616	69882	Down	Down	1.89208	1.84035
96047_at	U63146	Rbp4	retinol binding protein 4, plasma	Mm.300231	19662	Down	Down	0.26809	0.122198
96050_at	AJ011740	Smarcb1	SWI/SNF related, matrix associated, actin dependent regulator of chromatin, subfamily b, member 1	Mm.279751	20587	Down	Down	1.56073	0.663227
96056_at	X80638	Rhoc	ras homolog gene family, member C	Mm.262	11853	Down	Down	2.77489	0.122198
96057_at	AI647493	Aldh2	aldehyde dehydrogenase 2, mitochondrial	Mm.284446	11669	Down	Down	1.05209	0.663227
96058_s_at	U07235	Aldh2	aldehyde dehydrogenase 2, mitochondrial	Mm.284446	11669	Down	Down	0.823419	0.354333
96060_at	U25844	Serpinb6a	serine (or cysteine) proteinase inhibitor, clade B, member 6a	Mm.252210	20719	Down	Down	2.77489	0.122198
96082_at	AI850644	Mrpl30	mitochondrial ribosomal protein L30	Mm.26614	107734	Down	Down	1.69089	1.08798
96085_at	L06047	Gsta4	glutathione S-transferase, alpha 4	Mm.2662	14860	Down	Down	1.26541	0.122198
96086_at	AW122530	1110031B06Rik	RIKEN cDNA 1110031B06 gene	Mm.26680	67826	Down	Down	2.31664	0.122198
96098_at	AI848416	Mrpl36	mitochondrial ribosomal protein L36	Mm.26775	94066	Down	Down	1.05209	0.122198
96110_at	U31966	Cbr1	carbonyl reductase 1	Mm.26940	12408	Down	Down	1.26541	0.122198
96122_at	AW049373	2310016A09Rik	RIKEN cDNA 2310016A09 gene	Mm.28108	69574	Down	Down	0.986693	0.122198
96124_at	AI835632	2310001H13Rik	RIKEN cDNA 2310001H13 gene	Mm.248608	67095	Down	Down	0.457455	1.47648
96127_at	AW048730	Sgpl1	sphingosine phosphate lyase 1	Mm.200373	20397	Down	Down	0.26809	0.122198
96132_at	AB023957	AB023957	cDNA sequence AB023957	Mm.276268	170773	Down	Down	0.26809	1.33964
96144_at	AJ001972	Idb4	inhibitor of DNA binding 4	Mm.283273	15904	Down	Down	0.981095	0.778881
96167_at	AI643420	Bag3	Bcl2-associated athanogene 3	Mm.84073	29810	Down	Down	0.986693	1.23342
96203_at	AI847646	Calml4	calmodulin-like 4	Mm.28623	75600	Down	Down	2.77489	0.218342
96212_at	AI853918	2310061I04Rik	RIKEN cDNA 2310061I04 gene	Mm.260159	69662	Down	Down	0.823419	1.84035
96224_at	AF099932	Btrc	beta-transducin repeat containing protein	Mm.119717	12234	Down	Down	2.22689	0.875559
96240_at	AI851309	D15Ertd405e	DNA segment, Chr 15, ERATO Doi 405, expressed	Mm.196630	380967	Down	Down	1.45701	0.218342
96258_at	AI843448	Mgst3	microsomal glutathione S-transferase 3	Mm.218286	66447	Down	Down	1.45701	0.467286
96261_at	AW122694	2310028O11Rik	RIKEN cDNA 2310028O11 gene		66378	Down	Down	2.77489	0.122198
96280_at	AI851603	Ndufa2	NADH dehydrogenase (ubiquinone) 1 alpha subcomplex, 2	Mm.29867	17991	Down	Down	1.26541	0.467286
96311_at	M11533	Mbp	myelin basic protein	Mm.252063	17196	Down	Down	0.26809	0.122198
96320_at	AW121862	2310044H10Rik	RIKEN cDNA 2310044H10 gene	Mm.294759	69683	Down	Down	0.986693	0.122198
96341_at	AI849280	Gcipip	GCIP-interacting protein p29	Mm.29989	68592	Down	Down	1.56073	1.23342
96346_at	AI854020	Cdo1	cysteine dioxygenase 1, cytosolic	Mm.241056	12583	Down	Down	0.26809	0.122198
96348_at	AW121217	0610039C21Rik	RIKEN cDNA 0610039C21 gene	Mm.29998	66853	Down	Down	1.26541	0.955377
96594_at	AA615831	Hspa4	heat shock protein 4	Mm.239865	15525	Down	Down	0.700782	0.122198
96608_at	AF023463	Phyh	phytanoyl-CoA hydroxylase	Mm.27066	16922	Down	Down	0.26809	1.23342
96615_at	AI840137	0610043B10Rik	RIKEN cDNA 0610043B10 gene	Mm.27114	66090	Down	Down	1.16929	0.401263
96635_at	AW125392	Gle1l	GLE1 RNA export mediator-like (yeast	Mm.275121	74412	Down	Down	1.05209	0.875559
96640_at	AI644158	3110001A13Rik	RIKEN cDNA 3110001A13 gene	Mm.277864	66540	Down	Down	2.51447	2.86311
96643_at	AW121336	1600023A02Rik	RIKEN cDNA 1600023A02 gene	Mm.27289	67701	Down	Down	1.69089	0.122198
96649_at	AW046552	2310042M24Rik	RIKEN cDNA 2310042M24 gene	Mm.239765	66958	Down	Down	1.56073	0.955377
96686_i_at	AI853864	2010100O12Rik	RIKEN cDNA 2010100O12 gene	Mm.27477	67067	Down	Down	2.31664	0.467286
96703_at	AB029448	Maged1	melanoma antigen, family D, 1	Mm.27578	94275	Down	Down	0.700782	0.488794
96711_at	AI849191	Znrd1	zinc ribbon domain containing, 1	Mm.27635	66136	Down	Down	2.51447	0.467286
96712_at	AI848508	Smoc1	SPARC related modular calcium binding 1	Mm.273295	64075	Down	Down	0.26809	0.354333
96741_at	AW124129	Phf12	PHD finger protein 12	Mm.274329	268448	Down	Down	2.22689	2.24281
96742_at	AA717826	Dpt	dermatopontin	Mm.28935	56429	Down	Down	0.823419	0.778881
96743_at	AA958560	1810035L17Rik	RIKEN cDNA 1810035L17 gene	Mm.271174	380773	Down	Down	2.51447	0.401263
96761_at	AF109906	2210409B01Rik	RIKEN cDNA 2210409B01 gene	Mm.183126	70129	Down	Down	0.981095	0.875559
96767_at	AF098633	Mbc2	membrane bound C2 domain containing protein	Mm.66056	23943	Down	Down	0.700782	1.23342
96786_s_at	AA879929	D17Ertd288e	DNA segment, Chr 17, ERATO Doi 288, expressed	Mm.196330	80880	Down	Down	0.986693	1.33964
96789_i_at	AW125222	Galm	galactose mutarotase	Mm.29098	319625	Down	Down	1.16929	0.663227
96811_at	AW049806	1700093E07Rik	RIKEN cDNA 1700093E07 gene	Mm.29274	106572	Down	Down	2.11118	1.23342
96818_at	AA762522	Dtx2	deltex 2 homolog (Drosophila)	Mm.275574	74198	Down	Down	0.981095	2.86311
96831_at	AA755004	Pdir	protein disulfide isomerase-related	Mm.71015	72599	Down	Down	1.89208	1.61614
96847_at	AI845393	Vps28	vacuolar protein sorting 28 (yeast)	Mm.30028	66914	Down	Down	2.51447	0.122198
96870_at	AI836740	Aco2	aconitase 2, mitochondrial	Mm.154581	11429	Down	Down	2.51447	1.84035
96876_at	U34259	Laptm4a	lysosomal-associated protein transmembrane 4A	Mm.30071	17775	Down	Down	0.986693	0.467286
96884_at	AI847631	Carhsp1	calcium regulated heat stable protein 1	Mm.142095	52502	Down	Down	2.11118	2.86311
96891_at	AI842771	Anp32b	acidic nuclear phosphoprotein 32 family, member B	Mm.263913	67628	Down	Down	1.26541	0.663227
96894_at	AW122685	1110014L17Rik	RIKEN cDNA 1110014L17 gene	Mm.254495	103694	Down	Down	2.51447	0.778881
96899_at	AW123802	Ndufs3	NADH dehydrogenase (ubiquinone) Fe-S protein 3	Mm.30113	68349	Down	Down	1.69089	0.663227
96900_at	AW125480	1620401E04Rik	RIKEN cDNA 1620401E04 gene	Mm.333849	103172	Down	Down	1.26541	0.401263
96902_at	AW121847	2900091E11Rik	RIKEN cDNA 2900091E11 gene	Mm.208465	67282	Down	Down	2.77489	0.122198
96913_at	AW122615	Hadhb	hydroxyacyl-Coenzyme A dehydrogenase/3-ketoacyl-Coenzyme A thiolase/enoyl-Coenzyme A hydratase (trifunctional protein), beta subunit	Mm.291463	231086	Down	Down	0.823419	0.955377
96915_f_at	AA879764	Ndufa3	NADH dehydrogenase (ubiquinone) 1 alpha subcomplex, 3	Mm.17851	66091	Down	Down	0.26809	1.61614
96953_at	AW120786	Cxcl14	chemokine (C-X-C motif) ligand 14	Mm.30211	57266	Down	Down	2.05702	1.33964
96956_at	AW125526	Prdx5	peroxiredoxin 5	Mm.279782	54683	Down	Down	0.986693	0.122198
97107_at	AA162144	1700007D05Rik	RIKEN cDNA 1700007D05 gene	Mm.255401	74238	Down	Down	0.981095	0.122198
97109_at	L00653	Mcpt7	mast cell protease 7	Mm.3301	17230	Down	Down	2.77489	2.02919
97160_at	X04017	Sparc	secreted acidic cysteine rich glycoprotein	Mm.291442	20692	Down	Down	1.05209	1.23342
97240_g_at	AI845106	D19Ertd721e	DNA segment, Chr 19, ERATO Doi 721, expressed	Mm.27839	225896	Down	Down	1.16929	0.122198
97241_at	AI787713	D19Ertd721e	DNA segment, Chr 19, ERATO Doi 721, expressed	Mm.27839	225896	Down	Down	2.11118	0.122198
97279_at	AI837615	Hibadh	3-hydroxyisobutyrate dehydrogenase	Mm.286458	58875	Down	Down	0.26809	1.47648
97301_at	AW124187	Rab14	RAB14, member RAS oncogene family	Mm.198264	68365	Down	Down	0.986693	0.218342
97313_at	U07950	Gdi1	guanosine diphosphate (GDP) dissociation inhibitor 1	Mm.205830	14567	Down	Down	1.05209	0.955377
97317_at	AW122933	Enpp2	ectonucleotide pyrophosphatase/phosphodiesterase 2	Mm.250256	18606	Down	Down	0.26809	0.401263
97336_at	AJ131851	Ctsf	cathepsin F	Mm.29561	56464	Down	Down	0.26809	0.354333
97341_at	AW124082	DXImx39e	DNA segment, Chr X, Immunex 39, expressed	Mm.28850	54637	Down	Down	0.986693	0.122198
97347_at	AA838868	Ltbp4	latent transforming growth factor beta binding protein 4	Mm.272251	108075	Down	Down	0.26809	0.955377
97360_at	AI841689	Cklfsf3	chemokine-like factor super family 3	Mm.29658	68119	Down	Down	2.77489	0.663227
97383_at	AI848623	Slc6a6	solute carrier family 6 (neurotransmitter transporter, taurine), member 6	Mm.247352	21366	Down	Down	2.22689	0.354333
97402_at	M88694	Temt	thioether S-methyltransferase	Mm.299	21743	Down	Down	2.51447	1.61614
97429_at	AW048113	Snrk	SNF related kinase	Mm.257989	20623	Down	Down	0.986693	0.875559
97445_at	AW122022	Ppid	peptidylprolyl isomerase D (cyclophilin D)	Mm.295252	67738	Down	Down	1.16929	0.122198
97446_at	AW125010	Dhx30	DEAH (Asp-Glu-Ala-His) box polypeptide 30	Mm.276305	72831	Down	Down	2.05702	1.23342
97447_at	AI836718	Map1lc3a	microtubule-associated protein 1 light chain 3 alpha	Mm.196239	66734	Down	Down	0.26809	1.47648
97473_at	AW124470	Tm4sf7	transmembrane 4 superfamily member 7	Mm.259477	64540	Down	Down	1.16929	0.401263
97474_r_at	D90225	Ptn	pleiotrophin	Mm.279690	19242	Down	Down	1.16929	0.778881
97479_at	AJ130961	Ube2l3	ubiquitin-conjugating enzyme E2L 3	Mm.28065	22195	Down	Down	1.89208	1.47648
97509_f_at	U22324	Fgfr1	fibroblast growth factor receptor 1	Mm.265716	14182	Down	Down	0.26809	0.467286
97518_at	D29016	Fdft1	farnesyl diphosphate farnesyl transferase 1	Mm.343538	14137	Down	Down	1.05209	0.122198
97520_s_at	X83569	Nnat	neuronatin	Mm.233903	18111	Down	Down	0.981095	0.663227
97529_at	AJ002390	Anxa8	annexin A8	Mm.3267	11752	Down	Down	0.700782	0.122198
97530_at	U82627	Ube2i	ubiquitin-conjugating enzyme E2I	Mm.240044	22196	Down	Down	2.51447	0.401263
97550_at	AW047228	Hdac7a	histone deacetylase 7A	Mm.259829	56233	Down	Down	2.11118	2.02919
97681_f_at	J03953	Gstm3	glutathione S-transferase, mu 3	Mm.347436	14864	Down	Down	0.986693	1.08798
97689_at	M26071	F3	coagulation factor III	Mm.273188	14066	Down	Down	0.457455	0.663227
97751_f_at	AI835771	LOC14433	similar to glyceraldehyde-3-phosphate dehydrogenase	Mm.333399	14433	Down	Down	0.986693	0.401263
97813_at	M61909	Rela	v-rel reticuloendotheliosis viral oncogene homolog A (avian)	Mm.249966	19697	Down	Down	0.26809	0.122198
97826_at	AI465965	A430096B05Rik	RIKEN cDNA A430096B05 gene	Mm.292276	215384	Down	Down	0.26809	0.122198
97833_at	AI853802	Pfkp	phosphofructokinase, platelet	Mm.273874	56421	Down	Down	1.05209	2.86311
97835_at	AI842828	Rarres2	retinoic acid receptor responder (tazarotene induced) 2	Mm.28231	71660	Down	Down	1.16929	1.47648
97867_at	X83202	Hsd11b1	hydroxysteroid 11-beta dehydrogenase 1	Mm.28328	15483	Down	Down	0.981095	1.33964
97903_at	AW050078	Leng5	leukocyte receptor cluster (LRC) member 5	Mm.303090	66078	Down	Down	2.31664	0.663227
97916_at	AI116222	5730494N06Rik	RIKEN cDNA 5730494N06 gene	Mm.30116	70612	Down	Down	2.31664	1.10572
97920_at	AA755126	Krt2-7	keratin complex 2, basic, gene 7	Mm.30142	110310	Down	Down	0.823419	0.122198
97925_at	AB028241	Csnk1e	casein kinase 1, epsilon	Mm.30199	27373	Down	Down	0.981095	0.401263
97984_i_at	AA709672	Kns2	kinesin 2	Mm.278357	16593	Down	Down	2.05702	2.24281
97994_at	AI019193	AI465550	expressed sequence AI465550		103748	Down	Down	2.51447	2.24281
98002_at	M32489	Icsbp1	interferon consensus sequence binding protein 1	Mm.334861	15900	Down	Down	0.986693	2.43815
98008_at	U92565	Cx3cl1	chemokine (C-X3-C motif) ligand 1	Mm.103711	20312	Down	Down	0.823419	0.354333
98028_at	M63649	Twist1	twist gene homolog 1 (Drosophila)	Mm.3280	22160	Down	Down	0.981095	0.618236
98042_at	AW049787	Scpep1	serine caroboxypeptidase 1	Mm.34126	74617	Down	Down	2.11118	0.467286
98056_at	AI846214	Phlda3	pleckstrin homology-like domain, family A, member 3	Mm.34346	27280	Down	Down	0.823419	0.122198
98084_at	AI849834	Arl2bp	ADP-ribosylation factor-like 2 binding protein	Mm.139700	107566	Down	Down	0.986693	1.10572
98092_at	AA790307	Plac8	placenta-specific 8	Mm.34609	231507	Down	Down	1.89208	0.122198
98107_at	AW123801	Coro1c	coronin, actin binding protein 1C	Mm.320560	23790	Down	Down	0.26809	0.354333
98120_at	AI844807	Mrpl27	mitochondrial ribosomal protein L27	Mm.34951	94064	Down	Down	2.77489	0.618236
98121_at	D49744	Fnta	farnesyltransferase, CAAX box, alpha	Mm.3496	14272	Down	Down	1.26541	0.663227
98130_at	U85089	Txn2	thioredoxin 2	Mm.291917	56551	Down	Down	2.05702	1.08798
98131_at	D78646	Cryz	crystallin, zeta	Mm.235152	12972	Down	Down	0.26809	0.122198
98149_s_at	AW046496	1110033J19Rik	RIKEN cDNA 1110033J19 gene	Mm.3572	66184	Down	Down	2.31664	0.663227
98153_at	L20509	Cct3	chaperonin subunit 3 (gamma)	Mm.256034	12462	Down	Down	2.22689	0.122198
98155_r_at	Z72486	Pold2	polymerase (DNA directed), delta 2, regulatory subunit	Mm.35788	18972	Down	Down	0.986693	0.122198
98331_at	X52046	Col3a1	procollagen, type III, alpha 1	Mm.249555	12825	Down	Down	0.823419	1.10572
98392_at	X98113	Lag3	lymphocyte-activation gene 3	Mm.4528	16768	Down	Down	0.700782	0.488794
98419_at	Z15103	Meox1	mesenchyme homeobox 1	Mm.3404	17285	Down	Down	2.22689	2.86311
98427_s_at	M57999	Nfkb1	nuclear factor of kappa light chain gene enhancer in B-cells 1, p105	Mm.256765	18033	Down	Down	1.26541	1.84035
98434_at	U96634	Arhgef7	Rho guanine nucleotide exchange factor (GEF7)	Mm.244068	54126	Down	Down	0.26809	0.663227
98447_at	M62362	Cebpa	CCAAT/enhancer binding protein (C/EBP), alpha	Mm.35567	12606	Down	Down	0.26809	0.467286
98454_at	Y14771	Palm	paralemmin	Mm.34650	18483	Down	Down	0.26809	0.354333
98472_at	Y00629	C920025E04Rik	RIKEN cDNA C920025E04 gene		319828	Down	Down	0.26809	0.122198
98496_at	U53218	Gys3	glycogen synthase 3, brain	Mm.275654	14937	Down	Down	0.26809	2.43815
98516_at	AI853136	BC056474	cDNA sequence BC056474		414077	Down	Down	1.16929	0.663227
98535_at	AF076156	Comt	catechol-O-methyltransferase	Mm.100940	12846	Down	Down	0.981095	0.663227
98549_at	M77123	Vtn	vitronectin	Mm.3667	22370	Down	Down	0.823419	1.84035
98600_at	U41341	S100a11	S100 calcium binding protein A11 (calizzarin)	Mm.280038	20195	Down	Down	0.457455	0.122198
98604_at	U79774	Nnp1	novel nuclear protein 1	Mm.38344	18114	Down	Down	2.31664	0.122198
98614_at	AJ243223	Nphp1	nephronophthisis 1 (juvenile) homolog (human)	Mm.210766	53885	Down	Down	0.700782	0.122198
98631_g_at	AW106745	Nsdhl	NAD(P) dependent steroid dehydrogenase-like	Mm.38792	18194	Down	Down	1.45701	0.488794
98633_at	AI854863	1200015A22Rik	RIKEN cDNA 1200015A22 gene	Mm.38801	74122	Down	Down	0.26809	1.84035
98759_f_at	M28727	Tuba2	tubulin, alpha 2	Mm.209290	22143	Down	Down	0.700782	0.875559
98859_at	M99054	Acp5	acid phosphatase 5, tartrate resistant	Mm.46354	11433	Down	Down	0.26809	0.122198
98924_at	Y08027	Art3	ADP-ribosyltransferase 3	Mm.263514	109979	Down	Down	0.26809	0.122198
98926_at	AI838601	Vamp2	vesicle-associated membrane protein 2	Mm.28643	22318	Down	Down	2.22689	1.61614
98931_at	AW123589	Gns	glucosamine (N-acetyl)-6-sulfatase	Mm.207683	75612	Down	Down	0.823419	0.488794
98950_at	AB017616	Rragc	Ras-related GTP binding C	Mm.220922	54170	Down	Down	0.986693	0.875559
98958_at	AA759910	1810057B09Rik	RIKEN cDNA 1810057B09 gene	Mm.291828	223527	Down	Down	2.77489	0.218342
98960_s_at	AF029792	B3galt3	UDP-Gal:betaGlcNAc beta 1,3-galactosyltransferase, polypeptide 3	Mm.153710	26879	Down	Down	0.823419	1.10572
98984_f_at	D50430	Gpd2	glycerol phosphate dehydrogenase 2, mitochondrial	Mm.3711	14571	Down	Down	2.51447	1.61614
98989_at	AF057368	Dhcr7	7-dehydrocholesterol reductase	Mm.249342	13360	Down	Down	2.31664	0.663227
99007_at	U07890	Flot2	flotillin 2	Mm.130227	14252	Down	Down	0.26809	0.122198
99010_at	AB024538	Islr	immunoglobulin superfamily containing leucine-rich repeat	Mm.335196	26968	Down	Down	0.26809	0.875559
99019_at	D17571	Por	P450 (cytochrome) oxidoreductase	Mm.3863	18984	Down	Down	0.26809	0.467286
99051_at	M36579	S100a4	S100 calcium binding protein A4	Mm.3925	20198	Down	Down	2.05702	1.84035
99052_at	D76432	Zfhx1a	zinc finger homeobox 1a	Mm.3929	21417	Down	Down	0.457455	2.86311
99053_at	X65493	Icam2	intercellular adhesion molecule 2	Mm.394	15896	Down	Down	0.26809	1.33964
99057_at	M12379	Thy1	thymus cell antigen 1, theta	Mm.3951	21838	Down	Down	0.823419	0.467286
99067_at	X59846	Gas6	growth arrest specific 6	Mm.3982	14456	Down	Down	0.26809	0.122198
99077_at	X07750	Thra	thyroid hormone receptor alpha	Mm.265917	21833	Down	Down	1.16929	0.663227
99081_at	AF010254	Serping1	serine (or cysteine) proteinase inhibitor, clade G, member 1	Mm.38888	12258	Down	Down	0.986693	2.43815
99087_at	AW060179	D10Ertd749e	DNA segment, Chr 10, ERATO Doi 749, expressed	Mm.62876	52696	Down	Down	0.986693	0.467286
99104_at	U49915	Acdc	adipocyte, C1Q and collagen domain containing	Mm.3969	11450	Down	Down	0.26809	0.122198
99140_at	AW124920	Mrpl16	mitochondrial ribosomal protein L16	Mm.203928	94063	Down	Down	1.45701	0.778881
99161_at	AI843359	Grina	glutamate receptor, ionotropic, N-methyl D-asparate-associated protein 1 (glutamate binding)	Mm.41665	66168	Down	Down	2.05702	2.86311
99166_at	AI845963	0610012G03Rik	RIKEN cDNA 0610012G03 gene	Mm.347369	106264	Down	Down	1.89208	0.122198
99167_at	AW122550	Commd4	COMM domain containing 4	Mm.41687	66199	Down	Down	2.51447	0.354333
99175_at	AI843396	Gng10	guanine nucleotide binding protein (G protein), gamma 10	Mm.41780	14700	Down	Down	2.77489	0.955377
99179_at	AI846233	Cuedc2	CUE domain containing 2	Mm.218848	67116	Down	Down	0.986693	0.218342
99364_at	AI661370	C030034J04Rik	RIKEN cDNA C030034J04 gene	Mm.127823	233831	Down	Down	1.89208	0.488794
99366_at	AI553536	E030024M05Rik	RIKEN cDNA E030024M05 gene	Mm.5675	217430	Down	Down	0.26809	0.488794
99378_f_at	M18837	H2-D1	histocompatibility 2, D region locus 1	Mm.33263	14964	Down	Down	0.823419	1.10572
99393_at	L41145	Bmp5	bone morphogenetic protein 5	Mm.118034	12160	Down	Down	2.51447	2.43815
99444_at	AJ250490	Ramp2	receptor (calcitonin) activity modifying protein 2	Mm.260698	54409	Down	Down	0.26809	0.122198
99460_at	X85990	Sema3b	sema domain, immunoglobulin domain (Ig), short basic domain, secreted, (semaphorin) 3B	Mm.4083	20347	Down	Down	2.11118	1.23342
99481_at	AI839697	Atp1a2	ATPase, Na+/K+ transporting, alpha 2 polypeptide	Mm.207432	98660	Down	Down	1.69089	1.84035
99493_at	AI842066	Rab28	RAB28, member RAS oncogene family	Mm.41555	100972	Down	Down	0.26809	0.467286
99514_at	AI835443	Bmyc	brain expressed myelocytomatosis oncogene	Mm.330057	107771	Down	Down	1.56073	1.47648
99544_at	AA980916	Dguok	deoxyguanosine kinase	Mm.42234	27369	Down	Down	0.981095	0.218342
99545_at	AF081947	Tekt1	tektin 1	Mm.42257	21689	Down	Down	2.22689	1.47648
99559_at	U14390	Aldh3a2	aldehyde dehydrogenase family 3, subfamily A2	Mm.145091	11671	Down	Down	1.69089	0.122198
99566_at	L31777	Tpi	triosephosphate isomerase	Mm.4222	21991	Down	Down	0.986693	0.122198
99580_s_at	U16818	Ugt1a2	UDP-glucuronosyltransferase 1 family, member 2		22236	Down	Down	0.26809	0.122198
99586_at	U10098	Cst3	cystatin C	Mm.4263	13010	Down	Down	0.457455	0.122198
99594_at	AI844598	Mrpl51	mitochondrial ribosomal protein L51	Mm.138749	66493	Down	Down	2.22689	1.08798
99596_f_at	M13963	Gnai2	guanine nucleotide binding protein, alpha inhibiting 2	Mm.196464	14678	Down	Down	1.26541	1.33964
99598_g_at	AI841629	Gnai2	guanine nucleotide binding protein, alpha inhibiting 2	Mm.196464	14678	Down	Down	0.26809	0.122198
99622_at	U20344	Klf4	Kruppel-like factor 4 (gut)	Mm.4325	16600	Down	Down	0.26809	0.122198
99641_at	AW121364	D2Bwg0891e	DNA segment, Chr 2, Brigham & Women's Genetics 0891 expressed	Mm.195525	52840	Down	Down	2.05702	0.122198
99662_at	AI194767	Pcnt2	pericentrin 2	Mm.251794	18541	Down	Down	2.11118	0.875559
99669_at	X15986	Lgals1	lectin, galactose binding, soluble 1	Mm.43831	16852	Down	Down	0.26809	0.122198
99671_at	X04673	Adn	adipsin	Mm.4407	11537	Down	Down	1.26541	2.02919
99855_at	AB006787	Map3k5	mitogen activated protein kinase kinase kinase 5	Mm.6595	26408	Down	Down	1.56073	0.467286
99872_s_at	L39879	Ftl1	ferritin light chain 1	Mm.30357	14325	Down	Down	0.986693	0.122198
99915_at	L41352	Areg	amphiregulin	Mm.8039	11839	Down	Down	1.45701	0.778881
99940_at	AW212667	2410004N11Rik	RIKEN cDNA 2410004N11 gene	Mm.435	66989	Down	Down	1.69089	1.08798
99952_at	X93035	Chi3l1	chitinase 3-like 1	Mm.38274	12654	Down	Down	0.981095	0.401263
99972_at	J04758	Tph1	tryptophan hydroxylase 1	Mm.248684	21990	Down	Down	1.69089	0.955377
AFFX-MURINE_b1_at	U01310	Bc1	brain cytoplasmic RNA 1		12031	Down	Down	0.700782	1.61614
93278_at	M91458	Scp2	sterol carrier protein 2, liver	Mm.209568	20280	Down	No Change	0.986693	3.43527
93424_at	AI836915	Phr1	pam, highwire, rpm 1	Mm.6478	105689	Down	No Change	1.05209	3.43527
161817_f_at	AV376312	4930422J18Rik	RIKEN cDNA 4930422J18 gene	Mm.30	74646	Down	No Change	2.05702	3.93855
101867_at	U11680	Gpam	glycerol-3-phosphate acyltransferase, mitochondrial	Mm.210196	14732	Down	No Change	0.26809	3.93855
99571_at	AW012588	MGC29978	3-ketoacyl-CoA thiolase B	Mm.224885	235674	Down	No Change	0.700782	3.93855
104671_at	D88994	Ampd3	AMP deaminase 3	Mm.3238	11717	Down	No Change	2.11118	3.93855
93454_at	AF081789	C1qr1	complement component 1, q subcomponent, receptor 1	Mm.681	17064	Down	No Change	1.45701	4.62523
160877_at	AA647799	Ogn	osteoglycin	Mm.4258	18295	Down	No Change	0.823419	4.62523
100065_r_at	M63801	Gja1	gap junction membrane channel protein alpha 1	Mm.4504	14609	Down	No Change	2.22689	4.62523
93571_at	M74773	Spnb2	spectrin beta 2	Mm.123110	20742	Down	No Change	2.77489	4.62523
97515_at	X89998	Hsd17b4	hydroxysteroid (17-beta) dehydrogenase 4	Mm.3195	15488	Down	No Change	2.51447	5.26448
93680_at	D89728	Stk10	serine/threonine kinase 10	Mm.8235	20868	Down	No Change	2.05702	5.26448
99637_at	AF011450	Col15a1	procollagen, type XV	Mm.233547	12819	Down	No Change	1.56073	6.54819
101912_at	AI019679	1100001G20Rik	RIKEN cDNA 1100001G20 gene	Mm.902	66107	Down	No Change	0.26809	6.54819
94778_at	U96401	Aldh1a7	aldehyde dehydrogenase family 1, subfamily A7	Mm.14609	26358	Down	No Change	1.89208	8.01329
100134_at	X77952	Eng	endoglin	Mm.225297	13805	Down	No Change	0.700782	8.01329
92256_at	AI853714	Ctsb	cathepsin B	Mm.236553	13030	Down	No Change	2.22689	8.01329
92898_at	U36993	Cyp7b1	cytochrome P450, family 7, subfamily b, polypeptide 1	Mm.278588	13123	Down	No Change	2.51447	8.01329
104445_at	AW046694	4631408O11Rik	RIKEN cDNA 4631408O11 gene		66693	Down	No Change	0.981095	8.01329
97949_at	M16238	Fgl2	fibrinogen-like protein 2	Mm.292100	14190	Down	No Change	1.45701	8.01329
103223_at	AW120767	5830406C15Rik	RIKEN cDNA 5830406C15 gene		67597	Down	No Change	2.11118	8.01329
93985_at	AW120868	Tiparp	TCDD-inducible poly(ADP-ribose) polymerase	Mm.246398	99929	Down	No Change	2.11118	>9
95468_at	AI850202	Egln1	EGL nine homolog 1 (C. elegans)	Mm.140619	112405	Down	No Change	1.05209	>9
94394_at	M21019	Rras	Harvey rat sarcoma oncogene, subgroup R	Mm.257	20130	Down	No Change	2.11118	>9
98514_at	AF004833	Tfpi	tissue factor pathway inhibitor	Mm.124316	21788	Down	No Change	2.22689	>9
160513_at	AA646408	2210016F16Rik	RIKEN cDNA 2210016F16 gene	Mm.296610	70153	Down	No Change	2.77489	>9
94531_at	AW124582	2310005O14Rik	RIKEN cDNA 2310005O14 gene	Mm.169234	67914	Down	No Change	1.56073	>9
92414_at	D50411	Adam12	a disintegrin and metalloproteinase domain 12 (meltrin alpha)	Mm.41158	11489	Down	No Change	0.26809	>9
160535_at	X78709	Nfe2l1	nuclear factor, erythroid derived 2,-like 1	Mm.6743	18023	Down	No Change	2.77489	>9
95430_f_at	AI854154	Spg21	spastic paraplegia 21 homolog (human)	Mm.272475	27965	Down	No Change	0.986693	>9
101399_at	M77174	Hspg2	perlecan (heparan sulfate proteoglycan 2)	Mm.273662	15530	Down	No Change	1.69089	>9
92633_at	AJ242663	Ctsz	cathepsin Z	Mm.156919	64138	Down	No Change	1.45701	>9
100112_at	L12030	Cxcl12	chemokine (C-X-C motif) ligand 12	Mm.303231	20315	Down	No Change	1.26541	>9
93411_at	AI152789	Sema7a	sema domain, immunoglobulin domain (Ig), and GPI membrane anchor, (semaphorin) 7A	Mm.335187	20361	Down	No Change	1.69089	>9
100133_at	M27266	Fyn	Fyn proto-oncogene	Mm.4848	14360	Down	No Change	2.31664	>9
100122_at	L34290	Gnb5	guanine nucleotide binding protein, beta 5	Mm.17604	14697	Down	No Change	1.05209	>9
93501_f_at	AF058955	Sucla2	succinate-Coenzyme A ligase, ADP-forming, beta subunit	Mm.38951	20916	Down	No Change	0.26809	>9
104093_at	D49691	Lsp1	lymphocyte specific 1	Mm.234003	16985	Down	No Change	0.26809	>9
93887_at	AI854351	Mpdz	multiple PDZ domain protein	Mm.153039	17475	Down	No Change	2.51447	>9
92773_at	AF079528	Ier5	immediate early response 5	Mm.12246	15939	Down	No Change	0.823419	>9
160280_at	AI747654	Cav	caveolin, caveolae protein	Mm.28278	12389	Down	No Change	1.89208	>9
104482_at	D10475	Epim	epimorphin	Mm.260716	13852	Down	No Change	2.51447	>9
103673_at	M57891	C2	complement component 2 (within H-2S)	Mm.283217	12263	Down	No Change	1.05209	>9
94664_at	AA408304	Irs3	insulin receptor substrate 3	Mm.24486	16369	Down	No Change	0.823419	>9
97812_at	AF006465	Ranbp9	RAN binding protein 9	Mm.148781	56705	Down	No Change	2.31664	>9
95695_at	AB017112	Slc25a20	solute carrier family 25 (mitochondrial carnitine/acylcarnitine translocase), member 20	Mm.29666	57279	Down	No Change	0.26809	>9
101848_g_at	AF040242	Sp100	nuclear antigen Sp100	Mm.290906	20684	Down	No Change	1.89208	>9
103574_at	AI841606	Ablim1	actin-binding LIM protein 1	Mm.244618	226251	Down	No Change	2.22689	>9
92401_at	U27195	Ltc4s	leukotriene C4 synthase	Mm.245151	17001	Down	No Change	0.986693	>9
101897_g_at	M63697	Cd1d1	CD1d1 antigen	Mm.1894	12479	Down	No Change	0.823419	>9
100567_at	M20497	Fabp4	fatty acid binding protein 4, adipocyte	Mm.582	11770	Down	No Change	2.77489	>9
96785_at	AF110520	D17Ertd288e	DNA segment, Chr 17, ERATO Doi 288, expressed	Mm.196330	80880	Down	No Change	2.77489	>9
103975_at	AB011030	Prdc	protein related to DAN and cerberus	Mm.25760	23893	Down	No Change	1.16929	>9
94332_at	AI882555	Ets1	E26 avian leukemia oncogene 1, 5' domain	Mm.292415	23871	Down	No Change	2.11118	>9
92526_f_at	AW122114	Btbd14a	BTB (POZ) domain containing 14A	Mm.131074	67991	Down	No Change	2.77489	>9
94878_at	AW125224	Btbd1	BTB (POZ) domain containing 1	Mm.296945	83962	Down	No Change	2.11118	>9
99032_at	AF009246	Rasd1	RAS, dexamethasone-induced 1	Mm.3903	19416	Down	No Change	2.31664	>9
103433_at	AI846077	Pscd3	pleckstrin homology, Sec7 and coiled-coil domains 3	Mm.281003	19159	Down	No Change	2.77489	>9
96237_at	AI118905	BC054059	cDNA sequence BC054059	Mm.28800	246747	Down	No Change	0.986693	>9
101887_at	AF045887	Agt	angiotensinogen	Mm.285467	11606	Down	No Change	0.457455	>9
103646_at	X85983	Crat	carnitine acetyltransferase	Mm.20396	12908	Down	No Change	0.26809	>9
94906_at	M22679	Adh1	alcohol dehydrogenase 1 (class I)	Mm.2409	11522	Down	No Change	1.05209	>9
98033_at	AA710132	1100001H23Rik	RIKEN cDNA 1100001H23 gene	Mm.3311	66857	Down	No Change	0.986693	>9
104217_at	AW045753	1110015E22Rik	RIKEN cDNA 1110015E22 gene	Mm.246881	68616	Down	No Change	2.31664	>9
103456_at	AI841800	Ece1	endothelin converting enzyme 1	Mm.274463	230857	Down	No Change	0.981095	>9
100056_at	X54352	Fbxw2	F-box and WD-40 domain protein 2	Mm.4465	30050	Down	No Change	1.69089	>9
160461_f_at	AW215736	2310057H16Rik	RIKEN cDNA 2310057H16 gene	Mm.181860	67951	Down	No Change	2.11118	>9
93983_at	AI846382	1110021N07Rik	RIKEN cDNA 1110021N07 gene	Mm.306722	67819	Down	No Change	2.22689	>9
94330_at	AA710564	Npl	N-acetylneuraminate pyruvate lyase	Mm.24887	74091	Down	No Change	2.77489	>9
100928_at	X75285	Fbln2	fibulin 2	Mm.249146	14115	Down	No Change	1.56073	>9
96588_at	D10204	Ptger3	prostaglandin E receptor 3 (subtype EP3)	Mm.30424	19218	Down	No Change	2.05702	>9
161900_f_at	AV373835	Adrb3	adrenergic receptor, beta 3	Mm.278475	11556	Down	No Change	1.26541	>9
101859_at	AB010100	Aqp7	aquaporin 7	Mm.8728	11832	Down	No Change	2.77489	>9
93502_r_at	AF058955	Sucla2	succinate-Coenzyme A ligase, ADP-forming, beta subunit	Mm.38951	20916	Down	No Change	0.700782	>9
161497_f_at	AV093331	Itga7	integrin alpha 7	Mm.179747	16404	Down	No Change	1.05209	>9
101886_f_at	X52490	H2-D1	histocompatibility 2, D region locus 1	Mm.33263	14964	Down	No Change	2.31664	>9
93517_at	Z18272	Col6a2	procollagen, type VI, alpha 2	Mm.1949	12834	Down	No Change	0.986693	>9
161488_r_at	AV080549	Mrpl36	mitochondrial ribosomal protein L36	Mm.26775	94066	Down	No Change	2.31664	>9
100636_at	U28656	Eif4ebp1	eukaryotic translation initiation factor 4E binding protein 1	Mm.6700	13685	Down	No Change	0.823419	>9
160158_at	AI843313	Gpc3	glypican 3	Mm.22515	14734	Down	No Change	1.16929	>9
104469_at	M73748	Gp38	glycoprotein 38	Mm.2976	14726	Down	No Change	0.986693	>9
100566_at	L12447	Igfbp5	insulin-like growth factor binding protein 5	Mm.309617	16011	Down	No Change	2.51447	>9
101000_at	D78643	Oaz2	ornithine decarboxylase antizyme 2	Mm.116749	18247	Down	No Change	1.05209	>9
94828_at	AF004927	Oprs1	opioid receptor, sigma 1	Mm.22745	18391	Down	No Change	2.31664	>9
97880_at	AW061024	Dlst	dihydrolipoamide S-succinyltransferase (E2 component of 2-oxo-glutarate complex)	Mm.296221	78920	Down	No Change	0.986693	>9
103412_at	AI847230	3732412D22Rik	RIKEN cDNA 3732412D22 gene	Mm.18830	77569	Down	No Change	0.981095	>9
99613_at	X51941	Mut	methylmalonyl-Coenzyme A mutase	Mm.259884	17850	Down	No Change	2.31664	>9
101080_at	AB009993	Col5a1	procollagen, type V, alpha 1	Mm.7281	12831	Down	No Change	1.45701	>9
95546_g_at	X04480	Igf1	insulin-like growth factor 1	Mm.268521	16000	Down	No Change	2.51447	>9
101467_at	L22144	S100b	S100 protein, beta polypeptide, neural	Mm.235998	20203	Down	No Change	2.77489	>9
94418_at	AI839004	Elovl6	ELOVL family member 6, elongation of long chain fatty acids (yeast)	Mm.314113	170439	Down	No Change	0.823419	>9
96803_at	AW210370	Gbe1	glucan (1,4-alpha-), branching enzyme 1	Mm.29201	74185	Down	No Change	2.77489	>9
99536_at	AB016080	Cib2	calcium and integrin binding family member 2	Mm.42192	56506	Down	No Change	1.45701	>9
97397_at	AI848344	D5Ertd33e	DNA segment, Chr 5, ERATO Doi 33, expressed	Mm.290142	52064	Down	No Change	0.986693	>9
103244_at	AB009245	Scgf	stem cell growth factor	Mm.20428	20256	Down	No Change	2.22689	>9
98424_at	D83966	Ptpn13	protein tyrosine phosphatase, non-receptor type 13	Mm.3414	19249	Down	No Change	2.31664	>9
94972_at	AB026569	Rbms1	RNA binding motif, single stranded interacting protein 1	Mm.259667	56878	Down	No Change	1.05209	>9
103215_g_at	AW048883	Hspb2	heat shock protein 2	Mm.1980	69253	Down	No Change	1.05209	>9
96524_at	AI157060	D030068L24Rik	RIKEN cDNA D030068L24 gene	Mm.102872	237988	Down	No Change	2.11118	>9
99082_at	L07063	Fkbp10	FK506 binding protein 10	Mm.3894	14230	Down	No Change	0.26809	>9
94080_at	AI835718	Sdha	succinate dehydrogenase complex, subunit A, flavoprotein (Fp)	Mm.158231	66945	Down	No Change	1.69089	>9
96166_at	AI842524	Tex261	testis expressed gene 261	Mm.28371	21766	Down	No Change	1.89208	>9
101869_s_at	J00413	Hbb-b1	hemoglobin, beta adult major chain		15129	Down	No Change	2.51447	>9
93080_at	AF069954	Bscl2	Bernardinelli-Seip congenital lipodystrophy 2 homolog (human)	Mm.345134	14705	Down	No Change	1.56073	>9
97496_f_at	AW048944	Prkcdbp	protein kinase C, delta binding protein	Mm.3124	109042	Down	No Change	1.89208	>9
102849_at	D88159	Kcnj8	potassium inwardly-rectifying channel, subfamily J, member 8	Mm.1482	16523	Down	No Change	1.05209	>9
96859_at	AB026621	Rnf10	ring finger protein 10	Mm.30051	50849	Down	No Change	2.77489	>9
102302_at	L16992	Bckdhb	branched chain ketoacid dehydrogenase E1, beta polypeptide	Mm.12819	12040	Down	No Change	0.986693	>9
95530_at	AW060250	6330549H03Rik	RIKEN cDNA 6330549H03 gene		108667	Down	No Change	2.22689	>9
96035_at	L47335	Bckdha	branched chain ketoacid dehydrogenase E1, alpha polypeptide	Mm.25848	12039	Down	No Change	0.823419	>9
104435_at	AI644072	Igsf10	immunoglobulin superfamily, member 10	Mm.331038	242050	Down	No Change	2.51447	>9
96879_at	AI852338	Ogdh	oxoglutarate dehydrogenase (lipoamide)	Mm.276348	18293	Down	No Change	0.986693	>9
92289_at	X58289	Ptprb	protein tyrosine phosphatase, receptor type, B	Mm.37213	19263	Down	No Change	0.986693	>9
96286_at	AW060996	Ubap1	ubiquitin-associated protein 1	Mm.289795	67123	Down	No Change	2.22689	>9
97255_at	AW061318	Cugbp2	CUG triplet repeat,RNA binding protein 2	Mm.147091	14007	Down	No Change	0.986693	>9
97420_at	AW230891	Lrg1	leucine-rich alpha-2-glycoprotein 1	Mm.272504	76905	Down	No Change	1.05209	>9
95469_at	AA734444	Btd	biotinidase	Mm.282679	26363	Down	No Change	2.31664	>9
104408_s_at	L35032	Sox18	SRY-box containing gene 18	Mm.264904	20672	Down	No Change	1.05209	>9
94325_at	AW124932	Hmgcs1	3-hydroxy-3-methylglutaryl-Coenzyme A synthase 1	Mm.61526	208715	Down	No Change	1.56073	>9
96634_at	AI850090	5730469M10Rik	RIKEN cDNA 5730469M10 gene	Mm.27227	70564	Down	No Change	0.26809	>9
93826_at	AI956230	Ppp2r5a	protein phosphatase 2, regulatory subunit B (B56), alpha isoform	Mm.205569	226849	Down	No Change	0.986693	>9
101389_at	AB008553	Scarb2	scavenger receptor class B, member 2	Mm.259568	12492	Down	No Change	2.51447	>9
104631_g_at	AA914114	BC021611	cDNA sequence BC021611	Mm.24338	257633	Down	No Change	2.31664	>9
103619_at	AI850017	1810044O22Rik	RIKEN cDNA 1810044O22 gene	Mm.20242	66427	Down	No Change	2.22689	>9
102033_at	AB003494	Tesk1	testis specific protein kinase 1	Mm.10154	21754	Down	No Change	2.77489	>9
160624_at	AW122304	Kpna6	karyopherin (importin) alpha 6	Mm.202358	16650	Down	No Change	2.51447	>9
96088_at	AB033921	Ndrg2	N-myc downstream regulated gene 2	Mm.26722	29811	Down	No Change	2.11118	>9
160289_s_at	AI849904	Dlst	dihydrolipoamide S-succinyltransferase (E2 component of 2-oxo-glutarate complex)	Mm.296221	78920	Down	No Change	0.981095	>9
103934_at	AA673769	Slc6a13	solute carrier family 6 (neurotransmitter transporter, GABA), member 13	Mm.258596	14412	Down	No Change	0.26809	>9
100343_f_at	M28729	Tuba1	tubulin, alpha 1	Mm.301259	22142	Down	No Change	2.22689	>9
103600_at	AW124890	Epb4.9	erythrocyte protein band 4.9	Mm.210863	13829	Down	No Change	0.26809	>9
93994_at	AW212131	Chpt1	choline phosphotransferase 1	Mm.288897	212862	Down	No Change	1.89208	>9
93421_at	AF033655	Pftk1	PFTAIRE protein kinase 1	Mm.289479	18647	Down	No Change	1.26541	>9
103554_at	AA726223	Adam19	a disintegrin and metalloproteinase domain 19 (meltrin beta)	Mm.89940	11492	Down	No Change	1.45701	>9
97729_at	U65079	Enc1	ectodermal-neural cortex 1	Mm.241073	13803	Down	No Change	2.31664	>9
98355_at	AA544993	E230012M21Rik	RIKEN cDNA E230012M21 gene	Mm.4393	243277	Down	No Change	0.26809	>9
102772_at	J02995	Abl1	v-abl Abelson murine leukemia oncogene 1	Mm.1318	11350	Down	No Change	1.05209	>9
102706_i_at	X61597	Serpina3c	serine (or cysteine) proteinase inhibitor, clade A, member 3C	Mm.14191	16625	Down	No Change	1.45701	>9
92484_at	Y15907	Hivep2	human immunodeficiency virus type I enhancer binding protein 2	Mm.42157	15273	Down	No Change	1.16929	>9
95096_at	AI846695	Qk	quaking	Mm.262294	19317	Down	No Change	2.31664	>9
93982_at	AW122476	1110021N07Rik	RIKEN cDNA 1110021N07 gene	Mm.306722	67819	Down	No Change	1.45701	>9
95885_at	AA177621	1200009F10Rik	RIKEN cDNA 1200009F10 gene		67454	Down	No Change	1.26541	>9
94381_at	L31783	Umpk	uridine monophosphate kinase	Mm.2559	22245	Down	No Change	0.986693	>9
103939_at	AW121399	Hibch	3-hydroxyisobutyryl-Coenzyme A hydrolase	Mm.218525	227095	Down	No Change	2.05702	>9
95425_at	U21489	Acadl	acetyl-Coenzyme A dehydrogenase, long-chain	Mm.2445	11363	Down	No Change	2.05702	>9
160726_at	U44940	Qk	quaking	Mm.262294	19317	Down	No Change	0.823419	>9
92786_at	AI626942	Efhd1	EF hand domain containing 1	Mm.247951	98363	Down	No Change	2.77489	>9
92722_f_at	X80339	Six1	sine oculis-related homeobox 1 homolog (Drosophila)	Mm.4645	20471	Down	No Change	2.77489	>9
103006_at	AB012276	Atf5	activating transcription factor 5	Mm.1566	107503	Down	No Change	0.823419	>9
92996_at	D49473	Sox17	SRY-box containing gene 17	Mm.279103	20671	Down	No Change	1.05209	>9
97422_at	AW048882	2010002H18Rik	RIKEN cDNA 2010002H18 gene	Mm.331142	381314	Down	No Change	1.56073	>9
160350_at	AW060750	Gstz1	glutathione transferase zeta 1 (maleylacetoacetate isomerase)	Mm.29652	14874	Down	No Change	0.823419	>9
95671_at	AJ243895	Hey1	hairy/enhancer-of-split related with YRPW motif 1	Mm.29581	15213	Down	No Change	1.69089	>9
92420_at	X53257	Ntf3	neurotrophin 3	Mm.267570	18205	Down	No Change	2.22689	>9
97553_at	AI841884	Galnt2	UDP-N-acetyl-alpha-D-galactosamine:polypeptide N-acetylgalactosaminyltransferase 2	Mm.33808	108148	Down	No Change	1.26541	>9
100332_s_at	AF093853	Prdx6	peroxiredoxin 6	Mm.186185	11758	Down	No Change	2.11118	>9
103442_at	AI843399	BC003479	cDNA sequence BC003479	Mm.21475	216820	Down	No Change	2.05702	>9
94289_r_at	AI851574	Maged2	melanoma antigen, family D, 2	Mm.22575	80884	Down	No Change	2.51447	>9
100019_at	D45889	Cspg2	chondroitin sulfate proteoglycan 2	Mm.158700	13003	Down	No Change	2.05702	>9
160131_at	AI854404	Amotl2	angiomotin like 2	Mm.21145	56332	Down	No Change	0.700782	>9
93583_s_at	V00817	Igh-6	immunoglobulin heavy chain 6 (heavy chain of IgM)	Mm.351746	16019	Down	No Change	0.986693	>9
98444_g_at	AI882416	Lep	leptin	Mm.277072	16846	Down	No Change	2.31664	>9
94928_at	X87128	Tnfrsf1b	tumor necrosis factor receptor superfamily, member 1b	Mm.235328	21938	Down	No Change	2.31664	>9
101855_at	Y14754	Mtap6	microtubule-associated protein 6	Mm.154087	17760	Down	No Change	2.22689	>9
99154_s_at	AW122625	1810020D17Rik	RIKEN cDNA 1810020D17 gene	Mm.41583	66273	Down	No Change	0.986693	>9
98482_at	X78936	Pthr1	parathyroid hormone receptor 1	Mm.3542	19228	Down	No Change	1.69089	>9
160916_at	AI838150	2310005P05Rik	RIKEN cDNA 2310005P05 gene	Mm.112977	67484	Down	No Change	2.51447	>9
97358_at	AI851356	Lphn1	latrophilin 1	Mm.260733	330814	Down	No Change	2.31664	>9
101875_at	X81059	Ppp2r5d	protein phosphatase 2, regulatory subunit B (B56), delta isoform	Mm.295009	21770	Down	No Change	2.51447	>9
160851_r_at	U15541	Cox8b	cytochrome c oxidase, subunit VIIIb	Mm.3841	12869	Down	No Change	2.77489	>9
98559_at	AJ010305	Smtn	smoothelin	Mm.188516	29856	Down	No Change	1.05209	>9
103085_at	AB013095	Hebp1	heme binding protein 1	Mm.247996	15199	Down	No Change	1.69089	>9
95591_at	AI843335	Extl3	exostoses (multiple)-like 3	Mm.103748	54616	Down	No Change	0.823419	>9
93775_at	AI841894	D12Ertd647e	DNA segment, Chr 12, ERATO Doi 647, expressed	Mm.2121	52668	Down	No Change	1.56073	>9
97834_g_at	AI853802	Pfkp	phosphofructokinase, platelet	Mm.273874	56421	Down	No Change	1.45701	>9
97511_at	AI846600	Mgll	monoglyceride lipase	Mm.272197	23945	Down	No Change	0.457455	>9
97426_at	X98471	Emp1	epithelial membrane protein 1	Mm.182785	13730	Down	No Change	2.22689	>9
92224_at	X79199	Tna	tetranectin (plasminogen binding protein)	Mm.34588	21922	Down	No Change	2.51447	>9
95587_at	AI837204		Adult male adrenal gland cDNA, RIKEN full-length enriched library, clone:B330005C17 product:hypothetical Arginine-rich region containing protein, full insert sequence	Mm.296876	210582	Down	No Change	1.26541	>9
94771_at	AA178600	Rassf2	Ras association (RalGDS/AF-6) domain family 2	Mm.204737	215653	Down	No Change	1.45701	>9
93836_at	AF041054	Bnip3	BCL2/adenovirus E1B 19kDa-interacting protein 1, NIP3	Mm.2159	12176	Down	No Change	2.22689	>9
94817_at	X60676	Serpinh1	serine (or cysteine) proteinase inhibitor, clade H, member 1	Mm.334633	12406	Down	No Change	1.05209	>9
97261_at	AF055664	Dnaja1	DnaJ (Hsp40) homolog, subfamily A, member 1	Mm.27897	15502	Down	No Change	2.31664	>9
98828_at	X07640	Itgam	integrin alpha M	Mm.262106	16409	Down	No Change	0.986693	>9
99593_at	AI852355	Ndufs5	NADH dehydrogenase (ubiquinone) Fe-S protein 5	Mm.310532	170658	Down	No Change	1.45701	>9
93892_at	Y18298	Cugbp2	CUG triplet repeat,RNA binding protein 2	Mm.147091	14007	Down	No Change	2.11118	>9
92936_at	X14943	Cntn1	contactin 1	Mm.4911	12805	Down	No Change	1.89208	>9
100437_g_at	M27008	Orm1	orosomucoid 1	Mm.4777	18405	Down	No Change	1.16929	>9
94743_f_at	M29009	Cfh	complement component factor h	Mm.328995	12628	Down	No Change	1.26541	>9
93143_at	AI844196	1190005I06Rik	RIKEN cDNA 1190005I06 gene	Mm.273059	68918	Down	No Change	0.986693	>9
103904_at	X81584	Igfbp6	insulin-like growth factor binding protein 6		16012	Down	No Change	0.457455	>9
95026_at	AW047688	0610039N19Rik	RIKEN cDNA 0610039N19 gene	Mm.305108	67442	Down	No Change	2.05702	>9
103549_at	AW061260	Nes	nestin	Mm.23742	18008	Down	No Change	2.11118	>9
95646_at	U01170	Cpt2	carnitine palmitoyltransferase 2	Mm.307620	12896	Down	No Change	0.986693	>9
102029_at	AF017111	Il16	interleukin 16	Mm.10137	16170	Down	No Change	2.11118	>9
162341_r_at	AV133992	Akr1b3	aldo-keto reductase family 1, member B3 (aldose reductase)	Mm.451	11677	Down	No Change	2.22689	>9
92536_at	X72862	Adrb3	adrenergic receptor, beta 3	Mm.278475	11556	Down	No Change	0.823419	>9
99184_at	AW120896	Csad	cysteine sulfinic acid decarboxylase	Mm.296382	246277	Down	No Change	1.45701	>9
160571_at	AF020039	Idh1	isocitrate dehydrogenase 1 (NADP+), soluble	Mm.9925	15926	Down	No Change	0.986693	>9
162125_f_at	AV305832	Ubc	ubiquitin C	Mm.331	22190	Down	No Change	2.77489	>9
94079_at	X61452	2005-09-04	septin 4	Mm.2214	18952	Down	No Change	1.05209	>9
104313_at	AI842432	Pgm2	phosphoglucomutase 2	Mm.307560	72157	Down	No Change	0.26809	>9
160139_at	AI848798	Hspb8	heat shock 27kDa protein 8	Mm.21549	80888	Down	No Change	0.26809	>9
161796_r_at	AV367240	Kcnq1	potassium voltage-gated channel, subfamily Q, member 1	Mm.5177	16535	Down	No Change	2.51447	>9
95787_s_at	X87685	Scp2	sterol carrier protein 2, liver	Mm.209568	20280	Down	No Change	0.26809	>9
104598_at	X61940	Dusp1	dual specificity phosphatase 1	Mm.239041	19252	Down	No Change	0.700782	>9
96920_at	AW125478	Prss11	protease, serine, 11 (Igf binding)	Mm.30156	56213	Down	No Change	0.986693	>9
103435_at	AW045910	9430080K19Rik	RIKEN cDNA 9430080K19 gene		68120	Down	No Change	1.05209	>9
100491_at	AF045692	Slc16a2	solute carrier family 16 (monocarboxylic acid transporters), member 2	Mm.5045	20502	Down	No Change	0.26809	>9
104661_at	AF031164		12 days embryo spinal ganglion cDNA, RIKEN full-length enriched library, clone:D130071L21 product:unknown EST, full insert sequence	Mm.296632		Down	No Change	2.22689	>9
98911_at	AI837528	Jak1	Janus kinase 1	Mm.289657	16451	Down	No Change	1.89208	>9
102958_at	U82441	Ebf2	early B-cell factor 2	Mm.319947	13592	Down	No Change	0.986693	>9
161221_f_at	AV253908	Asns	asparagine synthetase	Mm.2942	27053	Down	No Change	2.31664	>9
97204_s_at	AI850983	Dnajd1	DnaJ (Hsp40) homolog, subfamily D, member 1	Mm.248046	66148	Down	No Change	2.51447	>9
160896_at	D13003	Rcn	reticulocalbin	Mm.4876	19672	Down	No Change	0.823419	>9
93528_s_at	AI848050	Bteb1	basic transcription element binding protein 1	Mm.291595	16601	Down	No Change	1.69089	>9
96947_at	AW046273	Etfb	electron transferring flavoprotein, beta polypeptide	Mm.30200	110826	Down	No Change	0.457455	>9
101007_at	AI845732	Mknk2	MAP kinase-interacting serine/threonine kinase 2	Mm.42126	17347	Down	No Change	2.11118	>9
100064_f_at	M63801	Gja1	gap junction membrane channel protein alpha 1	Mm.4504	14609	Down	No Change	0.457455	>9
161610_at	AV349686					Down	No Change	2.05702	>9
95060_at	AF058054	Slc16a7	solute carrier family 16 (monocarboxylic acid transporters), member 7	Mm.29161	20503	Down	No Change	0.981095	>9
93425_at	AF028725	Irf5	interferon regulatory factor 5	Mm.6479	27056	Down	No Change	1.56073	>9
103588_at	AF006196	Adam15	a disintegrin and metalloproteinase domain 15 (metargidin)	Mm.274049	11490	Down	No Change	2.22689	>9
161013_f_at	AI596360	4930422J18Rik	RIKEN cDNA 4930422J18 gene	Mm.30	74646	Down	No Change	2.31664	>9
161510_f_at	AV151915	Scn1b	sodium channel, voltage-gated, type I, beta polypeptide	Mm.1418	20266	Down	No Change	1.16929	>9
160358_at	AI847784	Cd34	CD34 antigen	Mm.29798	12490	Down	No Change	1.26541	>9
160558_at	U22445	Akt2	thymoma viral proto-oncogene 2	Mm.177194	11652	Down	No Change	1.45701	>9
93485_at	AI844911	Ptprd	protein tyrosine phosphatase, receptor type, D	Mm.184021	19266	Down	No Change	0.986693	>9
95716_at	AW125041	Ywhag	3-monooxgenase/tryptophan 5-monooxgenase activation protein, gamma polypeptide	Mm.233813	22628	Down	No Change	2.31664	8.01329
95308_at	AA397054	Adcy4	adenylate cyclase 4	Mm.287010	104110	Down	No Change	2.05702	>9
103210_at	M29855	Csf2rb2	colony stimulating factor 2 receptor, beta 2, low-affinity (granulocyte-macrophage)	Mm.1940	12984	Down	No Change	1.56073	>9
97926_s_at	U10374	Pparg	peroxisome proliferator activated receptor gamma	Mm.3020	19016	Down	No Change	0.700782	8.01329
104537_at	AW048828	0610042C05Rik	RIKEN cDNA 0610042C05 gene	Mm.153111	66084	Down	No Change	2.05702	8.01329
161907_s_at	AV375788	Tnxb	tenascin XB	Mm.290527	81877	Down	No Change	1.26541	8.01329
100998_at	M21932	H2-Ab1	histocompatibility 2, class II antigen A, beta 1	Mm.254067	14961	Down	No Change	2.77489	8.01329
97248_at	X61431	Dbi	diazepam binding inhibitor	Mm.2785	13167	Down	No Change	1.56073	8.01329
100477_at	M32486	C630002M10Rik	RIKEN cDNA C630002M10 gene	Mm.262328	56277	Down	No Change	0.26809	>9
104374_at	M64086	Serpina3n	serine (or cysteine) proteinase inhibitor, clade A, member 3N	Mm.22650	20716	Down	No Change	0.700782	8.01329
103392_at	U12919	Adcy7	adenylate cyclase 7	Mm.288206	11513	Down	No Change	1.69089	8.01329
92567_at	L02918	Col5a2	procollagen, type V, alpha 2	Mm.10299	12832	Down	No Change	2.31664	8.01329
96268_at	AI840979	Suclg1	succinate-CoA ligase, GDP-forming, alpha subunit	Mm.29845	56451	Down	No Change	0.986693	8.01329
95493_at	X66405	Col6a1	procollagen, type VI, alpha 1	Mm.2509	12833	Down	No Change	1.05209	>9
97967_at	AA881438	Plxnd1	plexin D1	Mm.3085	67784	Down	No Change	0.986693	8.01329
94781_at	V00714	Hba-a1	hemoglobin alpha, adult chain 1	Mm.196110	15122	Down	No Change	1.05209	8.01329
102099_f_at	AI843637	2900008M13Rik	RIKEN cDNA 2900008M13 gene	Mm.86933	72844	Down	No Change	2.22689	8.01329
103605_g_at	AW231026	Rgs19	regulator of G-protein signaling 19	Mm.274366	56470	Down	No Change	1.89208	8.01329
96865_at	M60474	Marcks	myristoylated alanine rich protein kinase C substrate	Mm.30059	17118	Down	No Change	2.05702	8.01329
95426_at	AW048512	Echs1	enoyl Coenzyme A hydratase, short chain, 1, mitochondrial	Mm.24452	93747	Down	No Change	1.89208	8.01329
104492_at	U92702	Ebf3	early B-cell factor 3	Mm.258708	13593	Down	No Change	2.51447	8.01329
160298_at	AW122012	2610001E17Rik	RIKEN cDNA 2610001E17 gene	Mm.181074	67896	Down	No Change	1.26541	6.54819
97226_at	AW125649	Gna12	guanine nucleotide binding protein, alpha 12	Mm.332796	14673	Down	No Change	2.11118	6.54819
93029_at	U68564	Idh3g	isocitrate dehydrogenase 3 (NAD+), gamma	Mm.14825	15929	Down	No Change	2.31664	6.54819
104652_at	AI849601	Kcnk2	potassium channel, subfamily K, member 2	Mm.33304	16526	Down	No Change	1.45701	6.54819
98929_at	AI846452	Mrps36	mitochondrial ribosomal protein S36	Mm.306173	66128	Down	No Change	2.31664	6.54819
100594_at	AB008895	Pigq	phosphatidylinositol glycan, class Q	Mm.6354	14755	Down	No Change	0.823419	6.54819
161122_f_at	AV032952	Ndufab1	NADH dehydrogenase (ubiquinone) 1, alpha/beta subcomplex, 1	Mm.347976	70316	Down	No Change	0.26809	6.54819
100483_at	M89641	Ifnar1	interferon (alpha and beta) receptor 1	Mm.502	15975	Down	No Change	2.51447	6.54819
92469_at	AF117709	Sfrp4	secreted frizzled-related sequence protein 4	Mm.42095	20379	Down	No Change	2.31664	6.54819
101515_at	AF006688	Acox1	acyl-Coenzyme A oxidase 1, palmitoyl	Mm.259054	11430	Down	No Change	1.69089	6.54819
104728_at	L27439	Pros1	protein S (alpha)	Mm.127156	19128	Down	No Change	2.22689	6.54819
95418_at	AI848851	Rasl11b	RAS-like, family 11, member B	Mm.348758	68939	Down	No Change	2.77489	6.54819
161205_at	AV260484	Cox8b	cytochrome c oxidase, subunit VIIIb	Mm.3841	12869	Down	No Change	1.05209	6.54819
104371_at	AF078752	Dgat1	diacylglycerol O-acyltransferase 1	Mm.22633	13350	Down	No Change	1.26541	6.54819
100610_at	AF058298	Capns1	calpain, small subunit 1	Mm.6534	12336	Down	No Change	2.51447	6.54819
101923_at	U34277	Pla2g7	phospholipase A2, group VII (platelet-activating factor acetylhydrolase, plasma)	Mm.9277	27226	Down	No Change	2.31664	6.54819
162234_f_at	AV139913	Cxcl12	chemokine (C-X-C motif) ligand 12	Mm.303231	20315	Down	No Change	0.823419	6.54819
92538_at	X72862	Adrb3	adrenergic receptor, beta 3	Mm.278475	11556	Down	No Change	1.56073	5.26448
100436_at	M27008	Orm1	orosomucoid 1	Mm.4777	18405	Down	No Change	1.05209	5.26448
103491_at	AA968123	Nav1	neuron navigator 1	Mm.34977	215690	Down	No Change	2.31664	5.26448
92574_at	AI851046	Sdhd	succinate dehydrogenase complex, subunit D, integral membrane protein	Mm.10406	66925	Down	No Change	2.51447	5.26448
94910_at	AW120739	Nde1	nuclear distribution gene E homolog 1 (A nidulans)	Mm.24105	67203	Down	No Change	2.22689	5.26448
103087_at	L02331	Sult1a1	sulfotransferase family 1A, phenol-preferring, member 1	Mm.17339	20887	Down	No Change	1.05209	5.26448
96713_at	AF052453	Papss2	3'-phosphoadenosine 5'-phosphosulfate synthase 2	Mm.203916	23972	Down	No Change	2.05702	5.26448
104325_at	AI461631	1110025G12Rik	RIKEN cDNA 1110025G12 gene	Mm.22455	77037	Down	No Change	1.16929	5.26448
104494_at	AI642098	4921515A04Rik	RIKEN cDNA 4921515A04 gene	Mm.3036	268301	Down	No Change	0.457455	5.26448
162095_f_at	AV341518	Gas7	growth arrest specific 7	Mm.40338	14457	Down	No Change	1.45701	5.26448
104678_at	U19860	Gas7	growth arrest specific 7	Mm.40338	14457	Down	No Change	2.31664	5.26448
95805_at	M58633	Cdc2l2	cell division cycle 2 homolog (S. pombe)-like 2	Mm.267410	12537	Down	No Change	2.11118	5.26448
94831_at	M65270	Ctsb	cathepsin B	Mm.236553	13030	Down	No Change	0.700782	4.62523
160319_at	U66166	Sparcl1	SPARC-like 1 (mast9, hevin)	Mm.29027	13602	Down	No Change	0.986693	4.62523
92887_at	AF004106	Ddah2	dimethylarginine dimethylaminohydrolase 2	Mm.1457	51793	Down	No Change	2.05702	4.62523
95031_at	AW060212	1110059H15Rik	RIKEN cDNA 1110059H15 gene		68795	Down	No Change	2.31664	4.62523
92335_at	AF004874	Ltbp2	latent transforming growth factor beta binding protein 2	Mm.3900	16997	Down	No Change	1.56073	4.62523
96909_at	AI849803	Ndufab1	NADH dehydrogenase (ubiquinone) 1, alpha/beta subcomplex, 1	Mm.347976	70316	Down	No Change	1.69089	4.62523
96730_at	X81323	Tpp2	tripeptidyl peptidase II	Mm.234139	22019	Down	No Change	2.11118	4.62523
104605_at	AW047554	D6Ucla1e	DNA segment, Chr 6, University of California at Los Angeles-1, expressed	Mm.291826	68465	Down	No Change	0.26809	4.62523
93608_at	AF013114	Ebi3	Epstein-Barr virus induced gene 3	Mm.256798	50498	Down	No Change	2.77489	4.62523
96186_at	AI839286	Lrp10	low-density lipoprotein receptor-related protein 10	Mm.28465	65107	Down	No Change	1.69089	4.62523
96662_at	AI847054	Ppap2b	phosphatidic acid phosphatase type 2B	Mm.27363	67916	Down	No Change	0.981095	4.62523
97436_at	AA869653	Man2c1	mannosidase, alpha, class 2C, member 1	Mm.30110	73744	Down	No Change	2.05702	4.62523
92366_at	U12147	Lama2	laminin, alpha 2	Mm.256087	16773	Down	No Change	1.26541	4.62523
98018_at	L39017	Procr	protein C receptor, endothelial	Mm.3243	19124	Down	No Change	0.26809	4.62523
93498_s_at	M97216	Aplp2	amyloid beta (A4) precursor-like protein 2	Mm.19133	11804	Down	No Change	0.823419	4.62523
101571_g_at	X76066	Igfbp4	insulin-like growth factor binding protein 4	Mm.233799	16010	Down	No Change	2.05702	4.62523
99465_at	AJ132922	Mecp2	methyl CpG binding protein 2	Mm.131408	17257	Down	No Change	2.05702	4.62523
100981_at	U43084	Ifit1	interferon-induced protein with tetratricopeptide repeats 1	Mm.6718	15957	Down	No Change	2.77489	4.62523
160432_at	AI853062	U2af1l4	U2 small nuclear RNA auxiliary factor 1-like 4	Mm.34790	233073	Down	No Change	2.22689	4.62523
92309_i_at	X58287	Ptprm	protein tyrosine phosphatase, receptor type, M	Mm.243935	19274	Down	No Change	1.16929	4.62523
104378_at	L48514	Pon2	paraoxonase 2	Mm.126984	330260	Down	No Change	1.89208	4.62523
93783_at	M27347	Ela1	elastase 1, pancreatic	Mm.2131	109901	Down	No Change	1.89208	4.62523
92202_g_at	AI553024	Zfp145	zinc finger protein 145	Mm.354735	235320	Down	No Change	2.51447	4.62523
97773_at	AI173145	Cd34	CD34 antigen	Mm.29798	12490	Down	No Change	0.986693	4.62523
161104_at	AI846811	9430099J10Rik	RIKEN cDNA 9430099J10 gene		103080	Down	No Change	0.986693	4.62523
93349_at	X57337	Pcolce	procollagen C-proteinase enhancer protein	Mm.262345	18542	Down	No Change	1.45701	3.93855
101058_at	J00356	Amy1	amylase 1, salivary	Mm.33941	11722	Down	No Change	1.26541	3.93855
102337_s_at	M31312	Fcgr2b	Fc receptor, IgG, low affinity IIb	Mm.22119	14130	Down	No Change	0.986693	4.62523
96801_at	AJ010108	Ak1	adenylate kinase 1	Mm.29189	11636	Down	No Change	0.457455	3.93855
160253_at	AW125390	Ifitm3	interferon induced transmembrane protein 3	Mm.141021	66141	Down	No Change	0.986693	3.93855
99379_f_at	M27034	H2-K1	histocompatibility 2, K1, K region	Mm.196032	14972	Down	No Change	2.05702	3.93855
98562_at	X58861	C1qa	complement component 1, q subcomponent, alpha polypeptide	Mm.370	12259	Down	No Change	1.56073	3.93855
160519_at	U26437	Timp3	tissue inhibitor of metalloproteinase 3	Mm.4871	21859	Down	No Change	1.45701	3.93855
96557_at	AB010833	Ptch2	patched homolog 2	Mm.287037	19207	Down	No Change	2.11118	3.93855
94997_at	AF060883	Emcn	endomucin	Mm.27343	59308	Down	No Change	0.26809	3.93855
103394_at	U72680	Fxyd5	FXYD domain-containing ion transport regulator 5	Mm.1870	18301	Down	No Change	2.05702	3.93855
97386_at	AI853294	End2	ES neuronal differentiation 2		353310	Down	No Change	0.700782	3.93855
94801_at	AI607332	Pgrmc2	progesterone receptor membrane component 2	Mm.40321	70804	Down	No Change	2.77489	3.93855
101082_at	J02652	Mod1	malic enzyme, supernatant	Mm.148155	17436	Down	No Change	2.51447	3.93855
95150_at	AI852196	2810052M02Rik	RIKEN cDNA 2810052M02 gene	Mm.29475	67220	Down	No Change	2.51447	4.62523
94947_g_at	U43187	Map3k3	mitogen activated protein kinase kinase kinase 3	Mm.27041	26406	Down	No Change	2.31664	3.93855
160328_at	AI838015	Prss15	protease, serine, 15	Mm.329136	74142	Down	No Change	0.986693	3.93855
94222_at	AI838737	Igfbp4	insulin-like growth factor binding protein 4	Mm.233799	16010	Down	No Change	2.22689	3.93855
100328_s_at	U96684	Pirb	paired-Ig-like receptor B	Mm.333524	18733	Down	No Change	2.31664	3.93855
104341_at	AW121406	2310014H01Rik	RIKEN cDNA 2310014H01 gene	Mm.279713	76448	Down	No Change	1.45701	3.93855
104711_at	AW122109	Vps4a	vacuolar protein sorting 4a (yeast)	Mm.236004	116733	Down	No Change	2.05702	3.93855
95064_at	AI849271	Acaa2	acetyl-Coenzyme A acyltransferase 2 (mitochondrial 3-oxoacyl-Coenzyme A thiolase)	Mm.245724	52538	Down	No Change	1.89208	3.93855
93511_at	L38971	Itm2a	integral membrane protein 2A	Mm.193	16431	Down	No Change	2.05702	3.93855
96825_at	AI854794	Tenc1	tensin like C1 domain-containing phosphatase		209039	Down	No Change	2.22689	3.93855
101130_at	X58251	Col1a2	procollagen, type I, alpha 2	Mm.277792	12843	Down	No Change	1.26541	3.93855
161396_f_at	AV271976	B230113M03Rik	RIKEN cDNA B230113M03 gene	Mm.243950	217342	Down	No Change	2.11118	3.93855
98398_s_at	U22262	Apobec1	apolipoprotein B editing complex 1	Mm.3333	11810	Down	No Change	2.22689	3.93855
98465_f_at	M31419	Ifi16	interferon, gamma-inducible protein 16	Mm.212870	15951	Down	No Change	1.69089	3.93855
162384_f_at	AV252118	Ccrn4l	CCR4 carbon catabolite repression 4-like (S. cerevisiae)	Mm.86541	12457	Down	No Change	1.26541	3.93855
160387_at	AI853900	1110055L24Rik	RIKEN cDNA 1110055L24 gene	Mm.227281	66205	Down	No Change	1.45701	3.93855
95557_at	L24755	Bmp1	bone morphogenetic protein 1	Mm.27757	12153	Down	No Change	2.22689	3.43527
100914_at	AA624599		Transcribed sequences	Mm.309217		Down	No Change	2.51447	3.43527
102161_f_at	X58609	H2-D1	histocompatibility 2, D region locus 1	Mm.33263	14964	Down	No Change	0.981095	3.43527
92223_at	X66295	C1qg	complement component 1, q subcomponent, gamma polypeptide	Mm.3453	12262	Down	No Change	1.26541	3.43527
92731_at	X83601	Ptx3	pentaxin related gene	Mm.276776	19288	Down	No Change	2.05702	3.43527
92893_at	D90173	Nfia	nuclear factor I/A	Mm.113724	18027	Down	No Change	1.69089	3.43527
161025_f_at	AI836162	Sox18	SRY-box containing gene 18	Mm.264904	20672	Down	No Change	0.823419	3.43527
92581_at	U07159	Acadm	acetyl-Coenzyme A dehydrogenase, medium chain	Mm.10530	11364	Down	No Change	0.26809	3.43527
101584_at	X63039	Rsu1	Ras suppressor protein 1	Mm.905	20163	Down	No Change	1.89208	3.43527
103665_at	AW122523	Elovl6	ELOVL family member 6, elongation of long chain fatty acids (yeast)	Mm.314113	170439	Down	No Change	1.89208	3.43527
161519_f_at	AV210958		Mus musculus cDNA, 3' end /clone=1700127J22 /clone_end=3'			Down	No Change	2.05702	3.43527
92852_at	M18194	Fn1	fibronectin 1	Mm.193099	14268	Down	No Change	2.05702	3.43527
95415_f_at	AI132585	C1r	complement component 1, r subcomponent	Mm.280267	50909	Down	No Change	1.05209	3.43527
94712_at	U73620	Vegfc	vascular endothelial growth factor C	Mm.1402	22341	Down	No Change	2.77489	3.43527
97844_at	U67187	Rgs2	regulator of G-protein signaling 2	Mm.28262	19735	Down	No Change	1.69089	3.43527
160711_at	AI844846	Decr1	2,4-dienoyl CoA reductase 1, mitochondrial	Mm.24395	67460	Down	No Change	0.26809	3.43527
101450_at	M21952	Csf1	colony stimulating factor 1 (macrophage)	Mm.795	12977	Down	No Change	0.981095	3.43527
103830_at	M95604	Snai1	snail homolog 1 (Drosophila)	Mm.2093	20613	Down	No Change	2.05702	3.43527
95053_s_at	AA674669	Sdhb	succinate dehydrogenase complex, subunit B, iron sulfur (Ip)	Mm.246965	67680	Down	No Change	1.16929	3.43527
160118_at	AF022432	Mmp14	matrix metalloproteinase 14 (membrane-inserted)	Mm.280175	17387	Down	No Change	1.89208	3.43527
92459_at	AB023418	Ccl8	chemokine (C-C motif) ligand 8	Mm.42029	20307	Down	No Change	1.89208	3.43527
92682_at	AB026805	Syt8	synaptotagmin 8	Mm.213002	55925	Down	No Change	2.05702	3.43527
99390_at	M89798	Wnt5a	wingless-related MMTV integration site 5A	Mm.287544	22418	Down	No Change	0.986693	3.43527
93399_at	X76652	Rai2	retinoic acid induced 2	Mm.328503	24004	Down	No Change	0.986693	3.43527
100342_i_at	M28729	Tuba1	tubulin, alpha 1	Mm.301259	22142	Down	Up	1.89208	0.122198
102373_at	M29961	Enpep	glutamyl aminopeptidase	Mm.347421	13809	Down	Up	2.11118	0.122198
96092_at	M96827	Hp	haptoglobin	Mm.26730	15439	Down	Up	0.26809	0.122198
104587_at	U69176	Lama4	laminin, alpha 4	Mm.258065	16775	Down	Up	1.26541	0.354333
104282_at	AW122808	AW112037	expressed sequence AW112037		98667	Down	Up	2.31664	0.467286
94354_at	AI845514	Abca1	ATP-binding cassette, sub-family A (ABC1), member 1	Mm.277376	11303	Down	Up	0.823419	0.488794
104260_at	AW123061	AW112037	expressed sequence AW112037		98667	Down	Up	2.77489	0.663227
93376_at	AA673486	Bmp2k	BMP2 inducible kinase	Mm.281490	140780	Down	Up	0.986693	0.663227
103226_at	Z11974	Mrc1	mannose receptor, C type 1	Mm.2019	17533	Down	Up	0.986693	0.955377
162459_f_at	AV010209	Col6a1	procollagen, type VI, alpha 1	Mm.2509	12833	Down	Up	0.26809	0.955377
92913_at	Z48670	Abcd2	ATP-binding cassette, sub-family D (ALD), member 2	Mm.295456	26874	Down	Up	0.981095	1.08798
93459_s_at	AW122897	Fzd4	frizzled homolog 4 (Drosophila)	Mm.86755	14366	Down	Up	1.26541	1.08798
94813_at	X65128	Gas1	growth arrest specific 1	Mm.22701	14451	Down	Up	0.823419	1.33964
101090_at	L29454	Fbn1	fibrillin 1	Mm.271644	14118	Down	Up	1.69089	1.47648
92502_at	X95504	Plagl1	pleiomorphic adenoma gene-like 1	Mm.287857	22634	Down	Up	2.22689	1.47648
94307_at	X70854	Fbln1	fibulin 1	Mm.297992	14114	Down	Up	2.51447	1.47648
92341_at	AF029791	B3galt2	UDP-Gal:betaGlcNAc beta 1,3-galactosyltransferase, polypeptide 2	Mm.285580	26878	Down	Up	0.823419	1.61614
93430_at	AF000236	Cmkor1	chemokine orphan receptor 1	Mm.6522	12778	Down	Up	2.11118	1.61614
94309_g_at	X70853	Fbln1	fibulin 1	Mm.297992	14114	Down	Up	0.26809	1.61614
103422_at	M63695	Cd1d1	CD1d1 antigen	Mm.1894	12479	Down	Up	0.981095	1.84035
95772_r_at	U43317	Fzd4	frizzled homolog 4 (Drosophila)	Mm.86755	14366	Down	Up	0.981095	1.84035
98328_at	U02602	Tshr	thyroid stimulating hormone receptor	Mm.173847	22095	Down	Up	2.31664	1.84035
161099_at	AA285978		Transcribed sequence with moderate similarity to protein pdb:1LBG (E. coli) B Chain B, Lactose Operon Repressor Bound To 21-Base Pair Symmetric Operator Dna, Alpha Carbons Only	Mm.265096		Down	Up	2.05702	2.02919
92836_at	AA919594	Eln	elastin	Mm.275320	13717	Down	Up	0.986693	2.02919
95022_at	AB020886	Akap12	A kinase (PRKA) anchor protein (gravin) 12	Mm.27481	83397	Down	Up	2.51447	2.02919
100464_at	AI840585	3110043O21Rik	RIKEN cDNA 3110043O21 gene	Mm.331544	73205	Down	Up	2.11118	2.43815
101853_f_at	M12660	Cfh	complement component factor h	Mm.8655	12628	Down	Up	1.56073	2.43815
104360_at	AI841844	Svil	supervillin	Mm.136791	225115	Down	Up	2.22689	2.43815
97172_s_at	D86037	Abcc9	ATP-binding cassette, sub-family C (CFTR/MRP), member 9	Mm.35670	20928	Down	Up	2.51447	2.43815
99849_at	C85523					Down	Up	2.31664	2.43815
104538_at	AB001607	Ptgis	prostaglandin I2 (prostacyclin) synthase	Mm.2339	19223	Down	Up	0.700782	2.86311
98019_at	L22482	Tgfb1i1	transforming growth factor beta 1 induced transcript 1	Mm.3248	21804	Down	Up	1.69089	2.86311
99549_at	D31951	Ogn	osteoglycin	Mm.4258	18295	Down	Up	1.16929	2.86311
100033_at	X81143	Msh2	mutS homolog 2 (E. coli)	Mm.4619	17685	No Change	Down	4.63096	0.122198
100039_at	AW125880	Tmem4	transmembrane protein 4	Mm.44220	56530	No Change	Down	>14	0.122198
100040_at	AI843081	Mrpl17	mitochondrial ribosomal protein L17	Mm.44225	27397	No Change	Down	13.9983	2.86311
100057_at	AI838320	2510027N19Rik	RIKEN cDNA 2510027N19 gene	Mm.4467	67711	No Change	Down	>14	1.33964
100068_at	M74570	Aldh1a1	aldehyde dehydrogenase family 1, subfamily A1	Mm.4514	11668	No Change	Down	>14	0.663227
100072_at	AW046227	AW210570	expressed sequence AW210570	Mm.45179	26371	No Change	Down	>14	1.23342
100073_at	AW045965	2510005D08Rik	RIKEN cDNA 2510005D08 gene	Mm.45225	68043	No Change	Down	11.7432	1.47648
100081_at	U27830	Stip1	stress-induced phosphoprotein 1	Mm.258633	20867	No Change	Down	8.63528	0.122198
100106_at	D38410	Tff3	trefoil factor 3, intestinal	Mm.4641	21786	No Change	Down	>14	0.122198
100138_f_at	X52102	Rbm14	RNA binding motif protein 14	Mm.276338	56275	No Change	Down	9.94748	2.02919
100155_at	L57509	Ddr1	discoidin domain receptor family, member 1	Mm.5021	12305	No Change	Down	13.9983	0.778881
100324_g_at	Z23077	Amd1	S-adenosylmethionine decarboxylase 1	Mm.253533	11702	No Change	Down	>14	0.778881
100331_g_at	AF032714	Prdx2	peroxiredoxin 2	Mm.334676	21672	No Change	Down	>14	0.663227
100348_at	AW214136	X83313	EST X83313		13957	No Change	Down	>14	2.86311
100371_at	U65316	Hnrpa1	heterogeneous nuclear ribonucleoprotein A1	Mm.299367	15382	No Change	Down	>14	2.02919
100380_at	X91866	H3f3a	H3 histone, family 3A	Mm.138832	15078	No Change	Down	>14	1.61614
100405_at	X56683	Cbx3	chromobox homolog 3 (Drosophila HP1 gamma)	Mm.344182	12417	No Change	Down	>14	1.47648
100472_at	D10727	Enah	enabled homolog (Drosophila)	Mm.87759	13800	No Change	Down	13.9983	0.218342
100494_at	M30641	Fgf1	fibroblast growth factor 1	Mm.241282	14164	No Change	Down	>14	1.08798
100547_at	AI836977	4921506I22Rik	RIKEN cDNA 4921506I22 gene	Mm.329666	66704	No Change	Down	8.63528	2.86311
100565_at	AW123396	Gnpda1	glucosamine-6-phosphate deaminase 1	Mm.22374	26384	No Change	Down	7.50964	0.122198
100573_f_at	M14220	Gpi1	glucose phosphate isomerase 1	Mm.589	14751	No Change	Down	5.18492	0.467286
100576_at	U57746	Pafah1b3	platelet-activating factor acetylhydrolase, isoform 1b, alpha1 subunit	Mm.597	18476	No Change	Down	>14	0.467286
100577_at	M58558	Snrpd1	small nuclear ribonucleoprotein D1	Mm.603	20641	No Change	Down	7.50964	1.84035
100578_at	M33934	Impdh2	inosine 5'-phosphate dehydrogenase 2	Mm.6065	23918	No Change	Down	>14	0.122198
100584_at	U72941	Anxa4	annexin A4	Mm.259702	11746	No Change	Down	>14	0.122198
100603_at	AF063231	Dncic2	dynein, cytoplasmic, intermediate chain 2	Mm.249479	13427	No Change	Down	9.94748	0.875559
100612_at	K02927	Rrm1	ribonucleotide reductase M1	Mm.197486	20133	No Change	Down	3.42777	1.84035
100629_at	U24428	Gstm5	glutathione S-transferase, mu 5	Mm.282351	14866	No Change	Down	>14	1.61614
100708_at	X13605	H3f3b	H3 histone, family 3B	Mm.18516	15081	No Change	Down	>14	2.24281
100713_at	AB020542	Zfp617	zinc finger protein 617	Mm.251482	170938	No Change	Down	>14	1.10572
100718_at	X56135	Ptma	prothymosin alpha	Mm.19187	19231	No Change	Down	>14	2.02919
100723_f_at	AJ005563	Sprr2d	small proline-rich protein 2D	Mm.87820	20758	No Change	Down	>14	2.24281
100839_at	AI327166					No Change	Down	13.9983	0.122198
100884_at	U04204	Akr1b8	aldo-keto reductase family 1, member B8	Mm.5378	14187	No Change	Down	3.15523	1.61614
100886_f_at	AI841415	Mrpl45	mitochondrial ribosomal protein L45	Mm.5381	67036	No Change	Down	>14	0.354333
100893_at	U27455	Sptlc2	serine palmitoyltransferase, long chain base subunit 2	Mm.565	20773	No Change	Down	>14	2.86311
100910_at	M14689	Surf2	surfeit gene 2	Mm.6874	20931	No Change	Down	>14	2.43815
100932_at	AF084459	Capn1	calpain 1	Mm.6221	12333	No Change	Down	5.69045	2.43815
100954_at	AF057287	Hrb	HIV-1 Rev binding protein	Mm.6461	15463	No Change	Down	>14	0.618236
100955_at	AA989957	2700084L22Rik	RIKEN cDNA 2700084L22 gene	Mm.284587	67196	No Change	Down	>14	0.875559
100957_at	AA881160	Ssbp1	single-stranded DNA binding protein 1	Mm.276356	381760	No Change	Down	>14	1.47648
100963_at	AI854243	Brp17	brain protein 17	Mm.248635	56695	No Change	Down	5.69045	1.47648
100964_at	AF035208	Vti1b	vesicle transport through interaction with t-SNAREs 1B homolog	Mm.265929	53612	No Change	Down	>14	1.08798
100973_i_at	AA672499	Ccl27	chemokine (C-C motif) ligand 27	Mm.335946	20301	No Change	Down	6.52156	2.24281
100986_at	AF055889	Fhl2	four and a half LIM domains 2	Mm.6799	14200	No Change	Down	11.7432	0.122198
100988_at	AA796690	Bcl2l11	BCL2-like 11 (apoptosis facilitator)	Mm.141083	12125	No Change	Down	>14	2.02919
101009_at	X15662	Krt2-8	keratin complex 2, basic, gene 8	Mm.29389	16691	No Change	Down	>14	0.122198
101011_at	L25913	Cct4	chaperonin subunit 4 (delta)	Mm.296985	12464	No Change	Down	>14	1.61614
101024_i_at	AJ005559	Sprr2a	small proline-rich protein 2A	Mm.6853	20755	No Change	Down	>14	0.122198
101025_f_at	AJ005559	Sprr2a	small proline-rich protein 2A	Mm.6853	20755	No Change	Down	>14	0.218342
101031_at	M14689	Surf1	surfeit gene 1	Mm.347512	20930	No Change	Down	>14	1.61614
101062_at	AF054670	Hmox2	heme oxygenase (decycling) 2	Mm.272866	15369	No Change	Down	4.63096	1.47648
101064_at	AF044334	Plrg1	pleiotropic regulator 1, PRL1 homolog (Arabidopsis)	Mm.286349	53317	No Change	Down	>14	0.488794
101065_at	X57800	Pcna	proliferating cell nuclear antigen	Mm.7141	18538	No Change	Down	>14	1.23342
101067_at	AW124711	Mrpl24	mitochondrial ribosomal protein L24	Mm.196635	67707	No Change	Down	>14	0.122198
101070_at	AW125438	Mkrn1	makorin, ring finger protein, 1	Mm.270484	54484	No Change	Down	5.18492	0.778881
101084_f_at	AI527477	Dpm3	dolichyl-phosphate mannosyltransferase polypeptide 3	Mm.272927	68563	No Change	Down	9.94748	0.663227
101085_at	AI854257	Mrps24	mitochondrial ribosomal protein S24	Mm.7328	64660	No Change	Down	>14	2.43815
101097_at	AW121176	BC028768	cDNA sequence BC028768	Mm.74084	353242	No Change	Down	>14	0.122198
101105_at	AB025349	Banf1	barrier to autointegration factor 1	Mm.299167	23825	No Change	Down	>14	2.02919
101123_at	U76253	Itm2b	integral membrane protein 2B	Mm.4266	16432	No Change	Down	3.15523	1.23342
101166_at	X55126	Zfp29	zinc finger protein 29		22691	No Change	Down	11.7432	1.61614
101255_at	X51703	Ubb	ubiquitin B	Mm.282093	22187	No Change	Down	>14	2.02919
101287_s_at	M24264	Cyp2d11	cytochrome P450, family 2, subfamily d, polypeptide 11		13102	No Change	Down	>14	0.122198
101295_s_at	U72059	Clns1a	chloride channel, nucleotide-sensitive, 1A	Mm.21482	12729	No Change	Down	11.7432	2.86311
101299_at	M20985	H2-M1	histocompatibility 2, M region locus 1	Mm.246583	224756	No Change	Down	4.06106	2.24281
101380_at	AW048282	Nudt14	nudix (nucleoside diphosphate linked moiety X)-type motif 14	Mm.7070	66174	No Change	Down	>14	0.663227
101396_at	AB008174	Tcf2	transcription factor 2	Mm.7226	21410	No Change	Down	>14	0.122198
101407_at	U95736	Frda	Friedreich ataxia	Mm.353951	14297	No Change	Down	>14	0.663227
101429_at	X67083	Ddit3	DNA-damage inducible transcript 3	Mm.110220	13198	No Change	Down	5.18492	0.218342
101430_at	AW124153	Sox4	SRY-box containing gene 4	Mm.240627	20677	No Change	Down	>14	0.955377
101444_at	U83176	Gt(ROSA)26asSor	gene trap ROSA 26 antisense, Philippe Soriano	Mm.781	14911	No Change	Down	13.9983	0.467286
101451_at	AF038939	Peg3	paternally expressed 3	Mm.7952	18616	No Change	Down	13.9983	0.778881
101471_at	D63764	Pklr	pyruvate kinase liver and red blood cell	Mm.8359	18770	No Change	Down	>14	0.663227
101483_at	AI850862	Ccndbp1	cyclin D-type binding-protein 1	Mm.7838	17151	No Change	Down	4.63096	0.122198
101489_at	D12780	Amd1	S-adenosylmethionine decarboxylase 1	Mm.253533	11702	No Change	Down	>14	1.23342
101502_at	X89749	Tgif	TG interacting factor	Mm.101034	21815	No Change	Down	13.9983	0.122198
101507_at	AI836274	Scnm1	sodium channel modifier 1	Mm.182944	69269	No Change	Down	>14	0.122198
101509_at	U96760	Vbp1	von Hippel-Lindau binding protein 1	Mm.8294	22327	No Change	Down	>14	1.61614
101510_at	AB007136	Psme1	proteasome (prosome, macropain) 28 subunit, alpha	Mm.830	19186	No Change	Down	6.52156	1.84035
101528_at	D00925	Tcea1	transcription elongation factor A (SII) 1	Mm.207263	21399	No Change	Down	>14	1.84035
101531_at	AI527354	Aldo2	aldolase 2, B isoform	Mm.218862	230163	No Change	Down	>14	2.86311
101548_at	AI846345	Synj2bp	synaptojanin 2 binding protein	Mm.279603	24071	No Change	Down	>14	2.86311
101551_s_at	X78989	Tes	testis derived transcript	Mm.271829	21753	No Change	Down	>14	0.778881
101565_f_at	M75720	Serpina1a	serine (or cysteine) proteinase inhibitor, clade A, member 1a	Mm.259233	20700	No Change	Down	>14	0.122198
101572_f_at	M75721	Serpina1a	serine (or cysteine) proteinase inhibitor, clade A, member 1a	Mm.259233	20700	No Change	Down	11.7432	0.122198
101574_f_at	M75717	Serpina1a	serine (or cysteine) proteinase inhibitor, clade A, member 1a	Mm.259233	20700	No Change	Down	3.72424	0.122198
101579_at	X78304	Srp9	signal recognition particle 9	Mm.303071	27058	No Change	Down	>14	0.467286
101585_at	AF042491	Pgrmc1	progesterone receptor membrane component 1	Mm.9052	53328	No Change	Down	3.72424	0.122198
101627_at	U87868	Pld1	phospholipase D1	Mm.212039	18805	No Change	Down	9.94748	2.24281
101638_s_at	D26137	Cyp3a11	cytochrome P450, family 3, subfamily a, polypeptide 11		13112	No Change	Down	5.69045	0.122198
101649_at	AF048695	Pip5k1a	phosphatidylinositol-4-phosphate 5-kinase, type 1 alpha	Mm.329783	18719	No Change	Down	>14	1.10572
101735_f_at	U22519	Ang2	angiogenin, ribonuclease A family, member 2		11731	No Change	Down	4.06106	1.08798
101781_f_at	V00754					No Change	Down	>14	2.86311
101820_at	X70920	Ly6g	lymphocyte antigen 6 complex, locus G		17072	No Change	Down	11.7432	1.84035
101822_at	X74983	Mc3r	melanocortin 3 receptor	Mm.57183	17201	No Change	Down	7.50964	1.33964
101834_at	Z14249	Mapk3	mitogen activated protein kinase 3	Mm.8385	26417	No Change	Down	3.72424	1.10572
101850_at	Z46299	Spa17	sperm autoantigenic protein 17	Mm.8637	20686	No Change	Down	>14	2.24281
101866_at	AW060486	Arfrp1	ADP-ribosylation factor related protein 1	Mm.87720	76688	No Change	Down	7.50964	1.47648
101900_at	AF059567	Cdkn2b	cyclin-dependent kinase inhibitor 2B (p15, inhibits CDK4)	Mm.269426	12579	No Change	Down	4.63096	0.122198
101909_f_at	M16357	Mup3	major urinary protein 3	Mm.250267	17842	No Change	Down	3.15523	2.24281
101913_at	AW214298	T25545	expressed sequence T25545		97624	No Change	Down	6.52156	2.24281
101926_at	L41495	Pim2	proviral integration site 2	Mm.347478	18715	No Change	Down	3.15523	2.86311
101947_at	AB028921	Akap8l	A kinase (PRKA) anchor protein 8-like	Mm.281005	54194	No Change	Down	3.42777	1.08798
101954_at	U70494	H2afz	H2A histone family, member Z	Mm.305545	51788	No Change	Down	>14	0.122198
101961_at	U67327	Bub3	budding uninhibited by benzimidazoles 3 homolog (S. cerevisiae)	Mm.347401	12237	No Change	Down	3.72424	0.618236
101976_at	AF071314	Cops4	COP9 (constitutive photomorphogenic) homolog, subunit 4 (Arabidopsis thaliana)	Mm.957	26891	No Change	Down	>14	0.955377
101982_at	X98475	Vasp	vasodilator-stimulated phosphoprotein	Mm.9684	22323	No Change	Down	6.52156	0.875559
101984_at	AF004591	Atox1	ATX1 (antioxidant protein 1) homolog 1 (yeast)	Mm.217759	11927	No Change	Down	>14	1.84035
101992_at	U13393	Psmb6	proteasome (prosome, macropain) subunit, beta type 6	Mm.98	19175	No Change	Down	>14	1.33964
101998_at	AW125086	4833420G17Rik	RIKEN cDNA 4833420G17 gene	Mm.9860	67392	No Change	Down	>14	1.23342
102012_at	AB014485	Scap2	src family associated phosphoprotein 2	Mm.156651	54353	No Change	Down	>14	2.24281
102014_at	AF093261	Homer3	homer homolog 3 (Drosophila)	Mm.10022	26558	No Change	Down	3.42777	2.02919
102027_s_at	AA204010	Chkb	choline kinase beta	Mm.347409	12651	No Change	Down	4.06106	2.86311
102035_at	AF037044	Tpmt	thiopurine methyltransferase	Mm.10169	22017	No Change	Down	9.94748	1.23342
102043_at	AF047704	Tuft1	tuftelin 1	Mm.10214	22156	No Change	Down	>14	0.122198
102079_at	AF069744		AYM1 (Aym1) mRNA, complete cds	Mm.348794		No Change	Down	4.06106	2.86311
102100_f_at	AI845835	C330027I04Rik	RIKEN cDNA C330027I04 gene	Mm.28738	68106	No Change	Down	>14	0.218342
102120_f_at	C80148	Hpcal1	hippocalcin-like 1	Mm.20937	53602	No Change	Down	4.06106	2.43815
102121_f_at	AU040563	Krt1-19	keratin complex 1, acidic, gene 19	Mm.273177	16669	No Change	Down	7.50964	0.663227
102128_f_at	C77227	Mrps25	mitochondrial ribosomal protein S25	Mm.87062	64658	No Change	Down	>14	2.43815
102134_f_at	AI461702	Atp5g2	ATP synthase, H+ transporting, mitochondrial F0 complex, subunit c (subunit 9), isoform 2	Mm.10314	67942	No Change	Down	9.94748	0.663227
102141_f_at	AI462340	4933434E20Rik	RIKEN cDNA 4933434E20 gene	Mm.300083	99650	No Change	Down	>14	0.618236
102202_s_at	M36411	Mpv17	Mpv17 transgene, kidney disease mutant	Mm.999	17527	No Change	Down	13.9983	0.663227
102206_at	AF030001	Fkbpl	FK506 binding protein-like	Mm.10025	56299	No Change	Down	3.42777	2.24281
102215_at	Y10495	Cdv1	carnitine deficiency-associated gene expressed in ventricle 1	Mm.10125	12589	No Change	Down	5.69045	2.02919
102223_at	AF013715	Ppl	periplakin	Mm.266875	19041	No Change	Down	>14	2.86311
102224_at	AF056187	D930020L01	hypothetical protein D930020L01		330557	No Change	Down	6.52156	2.02919
102234_at	AW047207	1810037I17Rik	RIKEN cDNA 1810037I17 gene	Mm.24219	67704	No Change	Down	>14	0.663227
102258_at	AF062476	Stra6	stimulated by retinoic acid gene 6	Mm.10801	20897	No Change	Down	5.69045	2.43815
102298_at	M17298	Ngfb	nerve growth factor, beta	Mm.1259	18049	No Change	Down	>14	2.02919
102299_at	M25811	Prkca	protein kinase C, alpha	Mm.234258	18750	No Change	Down	>14	1.61614
102322_at	AF061017	Ugdh	UDP-glucose dehydrogenase	Mm.344831	22235	No Change	Down	3.72424	0.122198
102324_at	AF036875	Dnajc4	DnaJ (Hsp40) homolog, subfamily C, member 4	Mm.10721	57431	No Change	Down	3.15523	1.84035
102329_at	AF041377	Cideb	cell death-inducing DNA fragmentation factor, alpha subunit-like effector B	Mm.10737	12684	No Change	Down	>14	0.122198
102368_at	AW121186	2610208E05Rik	RIKEN cDNA 2610208E05 gene	Mm.1182	108755	No Change	Down	5.69045	2.86311
102409_at	AW046963	Lsm8	LSM8 homolog, U6 small nuclear RNA associated (S. cerevisiae)	Mm.275158	76522	No Change	Down	>14	0.122198
102410_at	AF019385	Hs3st1	heparan sulfate (glucosamine) 3-O-sulfotransferase 1	Mm.12559	15476	No Change	Down	9.94748	2.86311
102411_at	M32057	Zfp239	zinc finger protein 239	Mm.347577	22685	No Change	Down	>14	0.467286
102423_at	AI649125	Uxs1	UDP-glucuronate decarboxylase 1	Mm.201248	67883	No Change	Down	3.42777	2.02919
102559_at	L25602	Bmp2	bone morphogenetic protein 2	Mm.235230	12156	No Change	Down	>14	0.778881
102627_at	AF061569	Igf2bp1	insulin-like growth factor 2, binding protein 1	Mm.294769	140486	No Change	Down	>14	1.84035
102645_at	AI155285	A430109M19Rik	RIKEN cDNA A430109M19 gene		77935	No Change	Down	5.69045	1.47648
102659_at	U68064	Cln3	ceroid lipofuscinosis, neuronal 3, juvenile (Batten, Spielmeyer-Vogt disease)	Mm.268930	12752	No Change	Down	>14	2.02919
102663_at	X62700	Plaur	urokinase plasminogen activator receptor	Mm.1359	18793	No Change	Down	>14	0.401263
102675_at	M20026	Zp3	zona pellucida glycoprotein 3	Mm.1381	22788	No Change	Down	7.50964	2.02919
102736_at	M19681	Ccl2	chemokine (C-C motif) ligand 2	Mm.290320	20296	No Change	Down	9.94748	0.122198
102780_at	Z31362	Npn3	neoplastic progression 3	Mm.218639	76650	No Change	Down	4.06106	2.43815
102799_at	M17122	C4bp	complement component 4 binding protein	Mm.306720	12269	No Change	Down	>14	0.875559
102807_at	AW048054	9230112O05Rik	RIKEN cDNA 9230112O05 gene	Mm.14155	229589	No Change	Down	5.69045	0.354333
102821_s_at	L32752	Ran	RAN, member RAS oncogene family	Mm.297440	19384	No Change	Down	>14	0.467286
102829_s_at	X97052	Map2k6	mitogen activated protein kinase kinase 6	Mm.14487	26399	No Change	Down	>14	1.23342
102852_at	M31131	Cdh2	cadherin 2	Mm.257437	12558	No Change	Down	>14	0.122198
102907_at	AW125043	Phldb2	pleckstrin homology-like domain, family B, member 2	Mm.211477	208177	No Change	Down	9.94748	0.122198
102915_at	Z48043	F2rl1	coagulation factor II (thrombin) receptor-like 1	Mm.1614	14063	No Change	Down	>14	2.02919
102936_at	AW125314	B4galt6	UDP-Gal:betaGlcNAc beta 1,4-galactosyltransferase, polypeptide 6	Mm.26364	56386	No Change	Down	6.52156	0.122198
102952_g_at	AJ224738	Cradd	CASP2 and RIPK1 domain containing adaptor with death domain	Mm.17493	12905	No Change	Down	7.50964	2.24281
103005_s_at	X66084	Cd44	CD44 antigen	Mm.330428	12505	No Change	Down	3.15523	0.218342
103007_at	U90662	Efna1	ephrin A1	Mm.15675	13636	No Change	Down	>14	0.467286
103027_at	AA739413	1810030O07Rik	RIKEN cDNA 1810030O07 gene	Mm.15974	69155	No Change	Down	6.52156	1.23342
103043_at	Z35294	Mtcp1	mature T-cell proliferation 1	Mm.16366	17763	No Change	Down	5.69045	2.86311
103067_at	Z48587	Rala	v-ral simian leukemia viral oncogene homolog A (ras related)	Mm.27348	56044	No Change	Down	7.50964	2.43815
103076_at	AW046093	2210412K09Rik	RIKEN cDNA 2210412K09 gene	Mm.212763	76959	No Change	Down	>14	2.86311
103094_at	AI036894	Serf1	small EDRK-rich factor 1	Mm.286177	20365	No Change	Down	>14	2.24281
103095_at	M94450	Grb7	growth factor receptor bound protein 7	Mm.276702	14786	No Change	Down	4.06106	0.401263
103097_at	AI844487	0610038F07Rik	RIKEN cDNA 0610038F07 gene	Mm.180063	66072	No Change	Down	9.94748	0.663227
103221_at	AA940352	5031425D22Rik	RIKEN cDNA 5031425D22 gene	Mm.289866	78935	No Change	Down	>14	1.61614
103227_at	AI788959	AI788959	expressed sequence AI788959	Mm.281844	100727	No Change	Down	>14	0.122198
103238_at	M89797	Wnt4	wingless-related MMTV integration site 4	Mm.20355	22417	No Change	Down	>14	0.467286
103269_f_at	AJ005350	Zfp125	zinc finger protein 125	Mm.20857	22651	No Change	Down	>14	0.122198
103314_at	AW046158	D13Ertd275e	DNA segment, Chr 13, ERATO Doi 275, expressed	Mm.274466	52552	No Change	Down	5.69045	1.23342
103319_at	AB022022	Psmd10	proteasome (prosome, macropain) 26S subunit, non-ATPase, 10	Mm.17640	53380	No Change	Down	>14	0.401263
103332_at	AI197507	3830613O22Rik	RIKEN cDNA 3830613O22 gene	Mm.272974	70693	No Change	Down	6.52156	2.43815
103357_at	X15684	Slc2a2	solute carrier family 2 (facilitated glucose transporter), member 2	Mm.18443	20526	No Change	Down	>14	1.47648
103397_at	AA795486	Hrb	HIV-1 Rev binding protein	Mm.6461	15463	No Change	Down	>14	0.467286
103401_at	L11163	Acads	acyl-Coenzyme A dehydrogenase, short chain	Mm.18759	11409	No Change	Down	5.18492	2.02919
103415_at	AI840925	Wrnip1	Werner helicasae interacting protein 1	Mm.286680	78903	No Change	Down	9.94748	0.875559
103429_i_at	AW125330	AL024210	expressed sequence AL024210	Mm.291504	104923	No Change	Down	>14	1.61614
103436_at	U87965	Gtpbp1	GTP binding protein 1	Mm.19080	14904	No Change	Down	4.06106	2.43815
103494_at	AI047972	Tm4sf3	transmembrane 4 superfamily member 3	Mm.22270	216350	No Change	Down	>14	0.122198
103497_at	AA592351	BC025546	cDNA sequence BC025546	Mm.275341	234728	No Change	Down	>14	2.43815
103516_at	AF031572	Celsr1	cadherin EGF LAG seven-pass G-type receptor 1	Mm.22680	12614	No Change	Down	>14	0.354333
103526_at	D16580	Padi2	peptidyl arginine deiminase, type II	Mm.2296	18600	No Change	Down	>14	2.43815
103542_at	AW215059	Tnks1bp1	tankyrase 1 binding protein 1	Mm.23606	228140	No Change	Down	4.06106	2.24281
103557_at	AI850046	5730409F24Rik	RIKEN cDNA 5730409F24 gene		107305	No Change	Down	4.06106	2.86311
103560_at	AW124401	2210402C18Rik	RIKEN cDNA 2210402C18 gene	Mm.19119	70082	No Change	Down	4.06106	2.43815
103565_at	AI843358	1810009A15Rik	RIKEN cDNA 1810009A15 gene	Mm.27503	66276	No Change	Down	>14	0.467286
103620_s_at	U77714	Smn	survival motor neuron	Mm.2025	20595	No Change	Down	4.63096	0.122198
103636_at	AI840971	Brp17	brain protein 17	Mm.248635	56695	No Change	Down	>14	2.43815
103642_at	AB001927	G3bp	Ras-GTPase-activating protein SH3-domain binding protein	Mm.39631	27041	No Change	Down	13.9983	1.84035
103643_at	AI844784	Zdhhc16	zinc finger, DHHC domain containing 16	Mm.20387	74168	No Change	Down	>14	1.10572
103672_at	AW122572	2410141M05Rik	RIKEN cDNA 2410141M05 gene	Mm.20805	78246	No Change	Down	>14	1.84035
103689_at	AA833514	Abcc3	ATP-binding cassette, sub-family C (CFTR/MRP), member 3	Mm.23942	76408	No Change	Down	>14	1.47648
103723_at	AA608387	Il13ra1	interleukin 13 receptor, alpha 1	Mm.24208	16164	No Change	Down	5.18492	2.86311
103727_at	AI850972	Hrb	HIV-1 Rev binding protein	Mm.6461	15463	No Change	Down	>14	0.401263
103796_at	AF064071	6230400I06Rik	RIKEN cDNA 6230400I06 gene		76129	No Change	Down	>14	1.47648
103816_at	U89915	F11r	F11 receptor	Mm.294882	16456	No Change	Down	>14	0.875559
103852_at	AI848207	2900001O04Rik	RIKEN cDNA 2900001O04 gene	Mm.254979	67515	No Change	Down	>14	0.955377
103854_at	AW049387	Arl2	ADP-ribosylation factor-like 2	Mm.21071	56327	No Change	Down	3.72424	2.24281
103855_at	AW123286	Plec1	plectin 1	Mm.307601	18810	No Change	Down	7.50964	1.23342
103875_at	AA967717	AW552001	expressed sequence AW552001	Mm.21175	83485	No Change	Down	>14	0.875559
103910_at	AJ249987	Taf10	TAF10 RNA polymerase II, TATA box binding protein (TBP)-associated factor	Mm.285771	24075	No Change	Down	>14	2.24281
103914_at	AI847114	Pcyt2	phosphate cytidylyltransferase 2, ethanolamine	Mm.21439	68671	No Change	Down	>14	1.23342
103923_at	AA656014	Tm7sf1	transmembrane 7 superfamily member 1	Mm.11780	83924	No Change	Down	>14	2.86311
103924_at	AW048884	D8Ertd319e	DNA segment, Chr 8, ERATO Doi 319, expressed	Mm.24117	52123	No Change	Down	9.94748	1.33964
103932_at	AA655311	Gm83	gene model 83, (NCBI)	Mm.321937	223499	No Change	Down	>14	0.663227
103984_at	AI043040	Pkhd1	polycystic kidney and hepatic disease 1	Mm.25855	241035	No Change	Down	>14	0.488794
104036_at	AI845447	Dpp7	dipeptidylpeptidase 7	Mm.21440	83768	No Change	Down	9.94748	0.122198
104056_at	AI573367	D16Bwg1543e	DNA segment, Chr 16, Brigham & Women's Genetics 1543 expressed		52910	No Change	Down	3.72424	2.24281
104067_at	AI648999	Tubgcp3	tubulin, gamma complex associated protein 3	Mm.246402	259279	No Change	Down	>14	2.43815
104069_at	AI852737	Spats2	spermatogenesis associated, serine-rich 2	Mm.276650	72572	No Change	Down	9.94748	1.84035
104072_at	M23552	Apcs	serum amyloid P-component	Mm.330510	20219	No Change	Down	11.7432	1.10572
104076_at	AW122061	1190017O12Rik	RIKEN cDNA 1190017O12 gene	Mm.21698	68936	No Change	Down	8.63528	0.218342
104078_g_at	AW121992	1110049G11Rik	RIKEN cDNA 1110049G11 gene	Mm.21705	66192	No Change	Down	>14	1.33964
104091_at	AW122563	9430079M16Rik	RIKEN cDNA 9430079M16 gene	Mm.21814	109246	No Change	Down	>14	0.778881
104106_at	AI837830	Sbno1	sno, strawberry notch homolog 1 (Drosophila)	Mm.23879	243272	No Change	Down	>14	2.02919
104118_at	AW123781	2810037C14Rik	RIKEN cDNA 2810037C14 gene	Mm.260782	67211	No Change	Down	>14	0.401263
104135_at	AW045474	Arl3	ADP-ribosylation factor-like 3	Mm.22085	56350	No Change	Down	>14	0.467286
104139_at	U16162	P4ha1	procollagen-proline, 2-oxoglutarate 4-dioxygenase (proline 4-hydroxylase), alpha 1 polypeptide	Mm.2212	18451	No Change	Down	3.72424	1.47648
104182_at	AI042655	Hgfac	hepatocyte growth factor activator	Mm.27369	54426	No Change	Down	>14	0.663227
104247_at	AI846291	Zfyve19	zinc finger, FYVE domain containing 19	Mm.28335	72008	No Change	Down	4.06106	1.61614
104259_at	X99641	Cbx5	chromobox homolog 5 (Drosophila HP1a)	Mm.262059	12419	No Change	Down	>14	0.663227
104279_at	AW125116	1810060D16Rik	RIKEN cDNA 1810060D16 gene	Mm.279861	69833	No Change	Down	5.18492	0.122198
104285_at	M62766	Hmgcr	3-hydroxy-3-methylglutaryl-Coenzyme A reductase	Mm.316652	15357	No Change	Down	13.9983	1.61614
104296_at	AI847802	1110031M08Rik	RIKEN cDNA 1110031M08 gene		68693	No Change	Down	5.18492	0.401263
104301_at	AI852414	2410018G20Rik	RIKEN cDNA 2410018G20 gene	Mm.22351	72083	No Change	Down	4.06106	1.33964
104303_i_at	AW124151	1500004O14Rik	RIKEN cDNA 1500004O14 gene	Mm.306482	67005	No Change	Down	>14	0.122198
104304_r_at	AW124151	1500004O14Rik	RIKEN cDNA 1500004O14 gene	Mm.306482	67005	No Change	Down	>14	0.488794
104333_at	U69488	D17H6S56E-5	DNA segment, Chr 17, human D6S56E 5	Mm.22506	110956	No Change	Down	>14	2.86311
104348_at	AI835152	Bre	brain and reproductive organ-expressed protein	Mm.249822	107976	No Change	Down	4.06106	2.86311
104350_at	AI050321	Shc1	src homology 2 domain-containing transforming protein C1	Mm.86595	20416	No Change	Down	6.52156	1.33964
104356_at	AI465543	4921516M08Rik	RIKEN cDNA 4921516M08 gene		70889	No Change	Down	>14	2.86311
104361_at	AI837260	LOC232337	hypothetical protein LOC232337	Mm.290847	232337	No Change	Down	>14	1.61614
104407_at	L25274	Alcam	activated leukocyte cell adhesion molecule	Mm.288282	11658	No Change	Down	13.9983	1.33964
104432_at	AF016482	Rohn	ras homolog gene family, member N	Mm.219644	11858	No Change	Down	9.94748	2.86311
104446_f_at	AI595812	4933428G09Rik	RIKEN cDNA 4933428G09 gene	Mm.29409	66768	No Change	Down	4.63096	2.02919
104453_at	AW046336	2310079P12Rik	RIKEN cDNA 2310079P12 gene	Mm.2947	50724	No Change	Down	4.63096	1.47648
104505_at	AI060993	Scn8a	sodium channel, voltage-gated, type VIII, alpha polypeptide	Mm.235758	20273	No Change	Down	>14	0.218342
104513_at	AA688938	2410004N09Rik	RIKEN cDNA 2410004N09 gene		69749	No Change	Down	>14	0.122198
104519_at	X70392	Itih2	inter-alpha trypsin inhibitor, heavy chain 2	Mm.182043	16425	No Change	Down	>14	0.122198
104535_at	AF090430	Yme1l1	YME1-like 1 (S. cerevisiae)	Mm.23335	27377	No Change	Down	4.63096	2.43815
104549_at	AI844761	Aqr	aquarius	Mm.2545	11834	No Change	Down	>14	2.43815
104550_at	AW123273	Cyp2s1	cytochrome P450, family 2, subfamily s, polypeptide 1	Mm.275188	74134	No Change	Down	>14	0.122198
104578_f_at	AI195392	Actn1	actinin, alpha 1		109711	No Change	Down	6.52156	0.354333
104579_r_at	AI195392	Actn1	actinin, alpha 1		109711	No Change	Down	5.69045	0.401263
104582_g_at	AI845438	Zdhhc6	zinc finger, DHHC domain containing 6	Mm.214946	66980	No Change	Down	>14	1.61614
104583_at	AI227492	Zdhhc6	zinc finger, DHHC domain containing 6	Mm.214946	66980	No Change	Down	>14	2.43815
104584_f_at	AI845823	Crb3	crumbs homolog 3 (Drosophila)	Mm.260076	224912	No Change	Down	>14	0.663227
104593_at	AI849396	1700023O11Rik	RIKEN cDNA 1700023O11 gene	Mm.45686	75565	No Change	Down	8.63528	2.02919
104618_at	AI845819	Rbbp9	retinoblastoma binding protein 9	Mm.24216	26450	No Change	Down	>14	1.84035
104625_at	AA874130	Dnajb6	DnaJ (Hsp40) homolog, subfamily B, member 6	Mm.290110	23950	No Change	Down	>14	1.84035
104627_at	AW121668	Cds2	CDP-diacylglycerol synthase (phosphatidate cytidylyltransferase) 2	Mm.284503	110911	No Change	Down	7.50964	2.24281
104639_i_at	AI464596	4930553M18Rik	RIKEN cDNA 4930553M18 gene	Mm.218317	75316	No Change	Down	>14	1.10572
104645_at	AI853712	Klf7	Kruppel-like factor 7 (ubiquitous)	Mm.29466	93691	No Change	Down	5.69045	2.43815
104646_at	AJ011967	Gdf15	growth differentiation factor 15	Mm.31325	23886	No Change	Down	>14	0.122198
104698_at	U51335	Gata6	GATA binding protein 6	Mm.264912	14465	No Change	Down	>14	0.663227
104706_at	U69171	Pex7	peroxisome biogenesis factor 7	Mm.2440	18634	No Change	Down	5.69045	1.08798
104733_at	AW047001	Cetn2	centrin 2	Mm.24643	26370	No Change	Down	>14	1.84035
104740_at	AW125318	D1Ertd251e	DNA segment, Chr 1, ERATO Doi 251, expressed	Mm.100665	27878	No Change	Down	9.94748	1.10572
104742_at	AA919832	Mgst2	microsomal glutathione S-transferase 2	Mm.24679	211666	No Change	Down	>14	0.122198
104752_at	AB028863	Mmrp19	monocyte macrophage 19	Mm.24772	56369	No Change	Down	>14	1.84035
160064_at	AF056323	Stx7	syntaxin 7	Mm.248042	53331	No Change	Down	>14	0.467286
160067_at	AW125329	2310057D15Rik	RIKEN cDNA 2310057D15 gene	Mm.11311	67870	No Change	Down	3.42777	1.23342
160068_at	AF075136	Sap30	sin3 associated polypeptide	Mm.118	60406	No Change	Down	>14	0.122198
160069_at	AA681520	Gmnn	geminin	Mm.12239	57441	No Change	Down	>14	2.24281
160071_at	U95123	Rpp30	ribonuclease P/MRP 30kDa subunit (human)	Mm.277891	54364	No Change	Down	13.9983	1.33964
160075_at	AF069988	Nit1	nitrilase 1	Mm.12915	27045	No Change	Down	>14	1.84035
160078_at	X97490	Ppp1r14b	protein phosphatase 1, regulatory (inhibitor) subunit 14B	Mm.318969	18938	No Change	Down	>14	0.354333
160081_at	AW045418	Rpl36a	ribosomal protein L36a	Mm.14838	19982	No Change	Down	>14	1.08798
160091_at	AW125401	Pgam1	phosphoglycerate mutase 1	Mm.315962	18648	No Change	Down	7.50964	0.467286
160099_at	AF026799	Lgals4	lectin, galactose binding, soluble 4	Mm.333762	16855	No Change	Down	>14	0.122198
160101_at	X56824	Hmox1	heme oxygenase (decycling) 1	Mm.276389	15368	No Change	Down	>14	2.86311
160102_at	Z37164	Cct8	chaperonin subunit 8 (theta)	Mm.328673	12469	No Change	Down	>14	1.10572
160107_at	K01515	Hprt	hypoxanthine guanine phosphoribosyl transferase	Mm.299381	15452	No Change	Down	>14	0.354333
160109_at	X70298	Sox4	SRY-box containing gene 4	Mm.240627	20677	No Change	Down	>14	2.43815
160112_at	AI852865	1190006E07Rik	RIKEN cDNA 1190006E07 gene	Mm.269800	68942	No Change	Down	>14	2.24281
160117_at	AI850638	Tef	thyrotroph embryonic factor	Mm.270278	21685	No Change	Down	3.42777	2.86311
160126_at	AF082526	Map2k1ip1	mitogen-activated protein kinase kinase 1 interacting protein 1	Mm.331392	56692	No Change	Down	>14	0.122198
160127_at	L49507	Ccng1	cyclin G1	Mm.2103	12450	No Change	Down	>14	2.86311
160135_at	AW122914	D16Ertd502e	DNA segment, Chr 16, ERATO Doi 502, expressed	Mm.21473	52633	No Change	Down	>14	1.47648
160137_at	AW260308	B3gnt1	UDP-GlcNAc:betaGal beta-1,3-N-acetylglucosaminyltransferase 1	Mm.258094	53625	No Change	Down	>14	0.467286
160144_at	AW046006	Dnajc10	DnaJ (Hsp40) homolog, subfamily C, member 10	Mm.21762	66861	No Change	Down	>14	0.122198
160150_f_at	AW125626	Cnn3	calponin 3, acidic	Mm.275555	71994	No Change	Down	5.18492	2.24281
160161_at	AI849497	Gtrgeo22	gene trap ROSA b-geo 22	Mm.22623	110012	No Change	Down	11.7432	0.778881
160177_at	AW123805	2610203K23Rik	RIKEN cDNA 2610203K23 gene	Mm.289929	74255	No Change	Down	8.63528	1.84035
160192_at	AF031568	Rbmxrt	RNA binding motif protein, X chromosome retrogene	Mm.24718	19656	No Change	Down	9.94748	0.218342
160203_at	AA840409	Dnajc9	DnaJ (Hsp40) homolog, subfamily C, member 9	Mm.2871	108671	No Change	Down	3.42777	2.86311
160209_at	AI850285	Rnf44	ring finger protein 44	Mm.25366	105239	No Change	Down	3.42777	2.86311
160218_at	AW123751	2310056P07Rik	RIKEN cDNA 2310056P07 gene	Mm.212991	70186	No Change	Down	6.52156	0.354333
160221_at	AA709879	Lgals2	lectin, galactose-binding, soluble 2	Mm.26934	107753	No Change	Down	>14	0.122198
160225_at	AI840450	Gtf2b	general transcription factor IIB	Mm.271756	229906	No Change	Down	>14	0.663227
160237_at	AW047339	Ndufa6	NADH dehydrogenase (ubiquinone) 1 alpha subcomplex, 6 (B14)	Mm.27570	67130	No Change	Down	>14	0.122198
160242_at	AW121453	B430214A04Rik	RIKEN cDNA B430214A04 gene	Mm.339640	216805	No Change	Down	>14	1.61614
160245_at	AW045564	1110034O07Rik	RIKEN cDNA 1110034O07 gene		68744	No Change	Down	11.7432	1.61614
160248_at	AA986856	D3Ertd330e	DNA segment, Chr 3, ERATO Doi 330, expressed	Mm.278922	51886	No Change	Down	13.9983	1.61614
160258_at	AI853190	Magmas	mitochondria-associated protein involved in granulocyte-macrophage colony-stimulating factor signal transduction	Mm.354760	66449	No Change	Down	>14	1.61614
160279_at	AW123632	4930588M11Rik	RIKEN cDNA 4930588M11 gene	Mm.278808	99480	No Change	Down	>14	1.10572
160287_at	AI852557	Map1lc3b	microtubule-associated protein 1 light chain 3 beta	Mm.28357	67443	No Change	Down	>14	1.47648
160288_at	AI841311	Map1lc3b	microtubule-associated protein 1 light chain 3 beta	Mm.28357	67443	No Change	Down	>14	0.618236
160290_at	AI574278	Ide	insulin degrading enzyme	Mm.28366	15925	No Change	Down	7.50964	1.84035
160292_at	AW123987	Ecgf1	endothelial cell growth factor 1 (platelet-derived)	Mm.287977	72962	No Change	Down	>14	1.84035
160297_at	AW121431	AI413631	expressed sequence AI413631	Mm.28499	381045	No Change	Down	>14	0.875559
160300_at	Z21858	Tff1	trefoil factor 1	Mm.2854	21784	No Change	Down	>14	1.84035
160302_at	AW046391	1200003C05Rik	RIKEN cDNA 1200003C05 gene	Mm.278477	104771	No Change	Down	3.15523	0.122198
160303_at	AI846542	Acad9	acyl-Coenzyme A dehydrogenase family, member 9	Mm.260997	229211	No Change	Down	>14	0.875559
160305_at	AW121693	Psmd11	proteasome (prosome, macropain) 26S subunit, non-ATPase, 11	Mm.260539	69077	No Change	Down	3.72424	0.955377
160313_at	AW046691	A730098D12Rik	RIKEN cDNA A730098D12 gene	Mm.196325	231386	No Change	Down	>14	2.86311
160318_at	AI844511	Stub1	STIP1 homology and U-Box containing protein 1	Mm.277599	56424	No Change	Down	5.69045	1.23342
160323_at	AW122167	Sra1	steroid receptor RNA activator 1	Mm.29058	24068	No Change	Down	>14	1.33964
160324_at	AI848299	Rpa3	replication protein A3	Mm.29073	68240	No Change	Down	>14	2.24281
160327_at	AI848936	Dctn6	dynactin 6	Mm.150373	22428	No Change	Down	5.18492	0.354333
160335_at	U95053	Gclm	glutamate-cysteine ligase , modifier subunit	Mm.292676	14630	No Change	Down	>14	0.122198
160346_at	AI841825	6330580J24Rik	RIKEN cDNA 6330580J24 gene	Mm.193395	67789	No Change	Down	5.69045	0.663227
160366_at	AI846422	BC031181	cDNA sequence BC031181		407819	No Change	Down	>14	0.618236
160369_at	AI849109	Dhcr24	24-dehydrocholesterol reductase	Mm.133370	74754	No Change	Down	5.18492	1.84035
160383_at	X80899	Cox7a2l	cytochrome c oxidase subunit VIIa polypeptide 2-like	Mm.30072	20463	No Change	Down	>14	1.10572
160388_at	AI848668	Sc4mol	sterol-C4-methyl oxidase-like	Mm.30119	66234	No Change	Down	>14	0.663227
160398_at	AW124661	Nol7	nucleolar protein 7	Mm.279041	70078	No Change	Down	>14	1.61614
160412_at	U10903	Pdcd2	programmed cell death 2	Mm.323	18567	No Change	Down	>14	0.354333
160424_f_at	AI846851	Fdps	farnesyl diphosphate synthetase	Mm.39472	110196	No Change	Down	>14	0.122198
160425_at	AI156731	2410017I18Rik	RIKEN cDNA 2410017I18 gene	Mm.347939	66410	No Change	Down	>14	1.08798
160426_at	D31966	Rpo1-1	RNA polymerase 1-1	Mm.3458	20016	No Change	Down	>14	0.488794
160430_at	M90364	Catnb	catenin beta	Mm.291928	12387	No Change	Down	>14	0.122198
160457_at	AW125397	9130413I22Rik	RIKEN cDNA 9130413I22 gene	Mm.332336	67568	No Change	Down	3.15523	0.875559
160463_at	X51829	Myd116	myeloid differentiation primary response gene 116	Mm.4048	17872	No Change	Down	5.18492	2.86311
160466_at	AI048716	Rae1	RAE1 RNA export 1 homolog (S. pombe)	Mm.4113	66679	No Change	Down	>14	2.43815
160471_at	U75680	Slbp	stem-loop binding protein	Mm.4172	20492	No Change	Down	13.9983	1.84035
160497_at	AW060728	1810059G22Rik	RIKEN cDNA 1810059G22 gene	Mm.45155	67706	No Change	Down	4.63096	0.218342
160515_at	AW048715	Parn	poly(A)-specific ribonuclease (deadenylation nuclease)	Mm.182350	74108	No Change	Down	>14	1.84035
160529_r_at	U30838	Vdac2	voltage-dependent anion channel 2	Mm.262327	22334	No Change	Down	>14	1.23342
160531_at	AC002397	Grcc2f	gene rich cluster, C2f gene	Mm.6390	14791	No Change	Down	>14	0.218342
160532_at	M22479	Tpm1	tropomyosin 1, alpha	Mm.121878	22003	No Change	Down	>14	1.08798
160534_at	Z54219	Psmc5	protease (prosome, macropain) 26S subunit, ATPase 5	Mm.272361	19184	No Change	Down	>14	2.02919
160538_at	L01640	Cdk4	cyclin-dependent kinase 4	Mm.6839	12567	No Change	Down	6.52156	0.467286
160550_i_at	AF035939	Magoh	mago-nashi homolog, proliferation-associated (Drosophila)	Mm.808	17149	No Change	Down	>14	2.24281
160551_at	U30839	Vdac3	voltage-dependent anion channel 3	Mm.227704	22335	No Change	Down	11.7432	0.467286
160554_at	AI839363	Eif3s6	eukaryotic translation initiation factor 3, subunit 6	Mm.289992	16341	No Change	Down	>14	2.86311
160556_at	AW048976	1810020G14Rik	RIKEN cDNA 1810020G14 gene	Mm.345858	66272	No Change	Down	>14	1.33964
160580_at	U04299	Man1a	mannosidase 1, alpha	Mm.117294	17155	No Change	Down	5.18492	0.618236
160590_r_at	AI853323	1810030M08Rik	RIKEN cDNA 1810030M08 gene	Mm.11827	69156	No Change	Down	>14	2.86311
160613_at	AW049768	Lcn7	lipocalin 7	Mm.15801	94242	No Change	Down	13.9983	1.61614
160621_at	AI852322	Mrps22	mitochondrial ribosomal protein S22	Mm.17949	64655	No Change	Down	>14	0.955377
160626_at	U13262	Myef2	myelin basic protein expression factor 2, repressor	Mm.315950	17876	No Change	Down	11.7432	1.84035
160643_at	U31758	Hdac2	histone deacetylase 2	Mm.19806	15182	No Change	Down	11.7432	2.02919
160646_at	AI851983	Gsr	glutathione reductase 1	Mm.283573	14782	No Change	Down	>14	1.23342
160657_at	AI835460	Ilf3	interleukin enhancer binding factor 3	Mm.20935	16201	No Change	Down	>14	0.122198
160682_at	AI851770	6430706D22Rik	RIKEN cDNA 6430706D22 gene	Mm.317041	381280	No Change	Down	>14	2.24281
160684_at	AA930519	8430410A17Rik	RIKEN cDNA 8430410A17 gene	Mm.246241	232210	No Change	Down	>14	1.61614
160689_r_at	AW121848	Tradd	TNFRSF1A-associated via death domain	Mm.264255	71609	No Change	Down	3.42777	1.23342
160690_at	AW050240	Csnk2a1	casein kinase II, alpha 1 polypeptide	Mm.298893	12995	No Change	Down	7.50964	2.86311
160694_at	U69599	Ifngr2	interferon gamma receptor 2	Mm.249364	15980	No Change	Down	>14	0.663227
160696_at	U00689	Tia1	cytotoxic granule-associated RNA binding protein 1	Mm.274425	21841	No Change	Down	>14	2.43815
160713_at	AI841579	AA407930	expressed sequence AA407930	Mm.24521	100494	No Change	Down	4.63096	0.122198
160717_at	AI854226	1110059E24Rik	RIKEN cDNA 1110059E24 gene	Mm.272430	66206	No Change	Down	4.63096	0.467286
160723_at	AW124848	1500001M20Rik	RIKEN cDNA 1500001M20 gene	Mm.24937	68971	No Change	Down	>14	2.24281
160725_at	AI121251	4930432O21Rik	RIKEN cDNA 4930432O21 gene	Mm.26540	74670	No Change	Down	3.72424	1.08798
160730_at	AI503987	1700025B16Rik	RIKEN cDNA 1700025B16 gene	Mm.26898	69408	No Change	Down	>14	2.86311
160732_at	AA726383	Npepl1	aminopeptidase-like 1	Mm.295629	228961	No Change	Down	3.15523	1.47648
160737_at	AW060927	Lss	lanosterol synthase	Mm.55075	16987	No Change	Down	>14	1.33964
160768_at	AI461837	D030056L22	hypothetical protein D030056L22	Mm.28101	225995	No Change	Down	4.63096	0.778881
160772_i_at	AW214428	D11Ertd730e	DNA segment, Chr 11, ERATO Doi 730, expressed	Mm.28200	193116	No Change	Down	>14	1.84035
160790_s_at	AI746365	Btrc	beta-transducin repeat containing protein	Mm.119717	12234	No Change	Down	4.63096	1.23342
160808_at	AI854287	Prkab1	protein kinase, AMP-activated, beta 1 non-catalytic subunit	Mm.200912	19079	No Change	Down	8.63528	0.955377
160812_at	AW121839	Gga2	golgi associated, gamma adaptin ear containing, ARF binding protein 2	Mm.29619	74105	No Change	Down	3.42777	0.663227
160816_at	AJ009634	Fjx1	four jointed box 1 (Drosophila)	Mm.29730	14221	No Change	Down	>14	0.122198
160820_at	AW061299	Igsf8	immunoglobulin superfamily, member 8	Mm.271717	140559	No Change	Down	6.52156	2.43815
160832_at	Z19521	Ldlr	low density lipoprotein receptor	Mm.3213	16835	No Change	Down	>14	1.84035
160834_at	AI847051	Sertad1	SERTA domain containing 1	Mm.153684	55942	No Change	Down	5.69045	1.23342
160835_i_at	AI851695	1110007C09Rik	RIKEN cDNA 1110007C09 gene	Mm.3336	68480	No Change	Down	>14	2.86311
160844_at	AF043225	Pts	6-pyruvoyl-tetrahydropterin synthase	Mm.35856	19286	No Change	Down	>14	1.61614
160846_at	AI846534	Nek6	NIMA (never in mitosis gene a)-related expressed kinase 6	Mm.143818	59126	No Change	Down	>14	1.61614
160847_at	AI845321	Trnt1	tRNA nucleotidyl transferase, CCA-adding, 1	Mm.196332	70047	No Change	Down	>14	2.43815
160855_at	AI035236	AI649392	expressed sequence AI649392	Mm.39721	212070	No Change	Down	>14	1.10572
160864_at	U54638	Rtkn	rhotekin	Mm.4139	20166	No Change	Down	>14	1.61614
160875_at	AF090314	Psmb1	proteasome (prosome, macropain) subunit, beta type 1	Mm.32912	19170	No Change	Down	>14	0.122198
160887_at	D16464	Hes1	hairy and enhancer of split 1 (Drosophila)	Mm.287081	15205	No Change	Down	>14	1.84035
160898_at	AB021860	Abt1	activator of basal transcription	Mm.292094	30946	No Change	Down	11.7432	2.24281
160909_at	AF057156	Sprr1a	small proline-rich protein 1A	Mm.331191	20753	No Change	Down	>14	0.778881
160983_at	AA790762	1810044D09Rik	RIKEN cDNA 1810044D09 gene		69798	No Change	Down	13.9983	2.86311
160993_at	AI854813	A630053O10	hypothetical protein A630053O10	Mm.38878	268687	No Change	Down	>14	0.354333
161002_at	AI155127	Rbm15	RNA binding motif protein 15	Mm.27966	229700	No Change	Down	3.72424	2.02919
161035_at	AA122519	Kif9	kinesin family member 9	Mm.42170	16578	No Change	Down	>14	2.02919
161049_at	U36760	Foxg1	forkhead box G1	Mm.4704	15228	No Change	Down	>14	0.122198
161060_i_at	AV338120	2310061O04Rik	RIKEN cDNA 2310061O04 gene	Mm.5267	69663	No Change	Down	>14	1.61614
161066_at	AA111463	Alg5	asparagine-linked glycosylation 5 homolog (yeast, dolichyl-phosphate beta-glucosyltransferase)	Mm.144218	66248	No Change	Down	>14	2.86311
161093_at	AW214325	Cdv1	carnitine deficiency-associated gene expressed in ventricle 1	Mm.10125	12589	No Change	Down	7.50964	2.86311
161132_at	AA727482	Scel	sciellin	Mm.244003	64929	No Change	Down	>14	0.401263
161235_f_at	AV265269	Bat4	HLA-B associated transcript 4	Mm.7405	81845	No Change	Down	13.9983	2.24281
161327_f_at	AV104703	Rpl10a	ribosomal protein L10A	Mm.336955	19896	No Change	Down	>14	1.33964
161332_f_at	AV114755	2610036L13Rik	RIKEN cDNA 2610036L13 gene	Mm.23526	67849	No Change	Down	>14	2.43815
161349_f_at	AV151975	Dpm2	dolichol-phosphate (beta-D) mannosyltransferase 2	Mm.22001	13481	No Change	Down	>14	2.86311
161356_at	AV207158	BC054059	cDNA sequence BC054059	Mm.28800	246747	No Change	Down	3.42777	2.24281
161466_r_at	AV347947	Asb3	ankyrin repeat and SOCS box-containing protein 3	Mm.24331	65257	No Change	Down	>14	0.778881
161545_r_at	AV242257	Myh4	myosin, heavy polypeptide 4, skeletal muscle	Mm.2772	17884	No Change	Down	3.72424	2.86311
161621_r_at	AV355874	Cggbp1	CGG triplet repeat binding protein 1	Mm.10160	106143	No Change	Down	7.50964	2.24281
161666_f_at	AV138783	Gadd45b	growth arrest and DNA-damage-inducible 45 beta	Mm.1360	17873	No Change	Down	3.42777	1.08798
161696_f_at	AV232292	C77080	expressed sequence C77080	Mm.331907	97130	No Change	Down	>14	2.43815
161703_f_at	AV003419	Anxa1	annexin A1	Mm.248360	16952	No Change	Down	3.42777	0.663227
161715_f_at	AV250651	D4Ertd196e	DNA segment, Chr 4, ERATO Doi 196, expressed	Mm.244748	52174	No Change	Down	4.06106	2.02919
161738_f_at	AV314618	Ilvbl	ilvB (bacterial acetolactate synthase)-like	Mm.2644	216136	No Change	Down	>14	2.02919
161754_f_at	AV292258	Glb1	galactosidase, beta 1	Mm.290516	12091	No Change	Down	>14	2.43815
161827_f_at	AV105307	Hpxn	hemopexin	Mm.3485	15458	No Change	Down	>14	0.467286
161875_at	AV360766	Fmr1	fragile X mental retardation syndrome 1 homolog	Mm.3451	14265	No Change	Down	>14	2.43815
162032_f_at	AV368209	Pkm2	pyruvate kinase, muscle	Mm.335209	18746	No Change	Down	9.94748	0.875559
162078_at	AV283713	Sdh1	sorbitol dehydrogenase 1	Mm.273251	20322	No Change	Down	4.06106	1.23342
162176_r_at	AV008547	LOC14433	similar to glyceraldehyde-3-phosphate dehydrogenase	Mm.333399	14433	No Change	Down	4.63096	2.02919
162208_f_at	AV077940	Vpreb3	pre-B lymphocyte gene 3	Mm.333851	22364	No Change	Down	6.52156	1.23342
162245_f_at	AV332872	Myo6	myosin VI	Mm.4040	17920	No Change	Down	>14	0.122198
162248_f_at	AV334517	Bphl	biphenyl hydrolase-like (serine hydrolase, breast epithelial mucin-associated antigen)	Mm.140243	68021	No Change	Down	8.63528	0.467286
162256_r_at	AV336991	Cwf19l1	CWF19-like 1, cell cycle control (S. pombe)	Mm.276109	72502	No Change	Down	4.63096	1.47648
162279_f_at	AV370410	Cct6a	chaperonin subunit 6a (zeta)	Mm.153159	12466	No Change	Down	>14	2.86311
162284_r_at	AV372398					No Change	Down	11.7432	1.33964
162379_r_at	AV245272	Vim	vimentin	Mm.268000	22352	No Change	Down	3.42777	2.24281
162479_f_at	AV097950					No Change	Down	>14	1.10572
162486_f_at	AV122030	Dscr3	Down syndrome critical region gene 3	Mm.7472	13185	No Change	Down	3.72424	0.122198
92185_at	AI846023	A630084M22Rik	RIKEN cDNA A630084M22 gene	Mm.27968	320982	No Change	Down	>14	1.84035
92191_at	AI255450	2810410A08Rik	RIKEN cDNA 2810410A08 gene	Mm.268657	75422	No Change	Down	>14	2.02919
92203_s_at	U37543	Cd6	CD6 antigen	Mm.290897	12511	No Change	Down	5.69045	2.86311
92208_at	AI152966	C1qdc1	C1q domain containing 1	Mm.150568	232560	No Change	Down	3.15523	1.23342
92301_at	AB016589	Ikbke	inhibitor of kappaB kinase epsilon	Mm.271824	56489	No Change	Down	>14	0.122198
92325_at	AI326889	Ptk7	PTK7 protein tyrosine kinase 7	Mm.181833	71461	No Change	Down	4.06106	2.24281
92369_at	M92420	Tgfa	transforming growth factor alpha	Mm.137222	21802	No Change	Down	5.69045	0.663227
92375_at	AW211207	Ascc1	activating signal cointegrator 1 complex subunit 1	Mm.155839	69090	No Change	Down	>14	1.10572
92384_at	X74351	Xpa	xeroderma pigmentosum, complementation group A	Mm.247036	22590	No Change	Down	>14	1.84035
92386_at	AI835016	Hps4	Hermansky-Pudlak syndrome 4 homolog (human)	Mm.238043	192232	No Change	Down	3.72424	0.122198
92415_at	L15435	Tnfsf9	tumor necrosis factor (ligand) superfamily, member 9	Mm.41171	21950	No Change	Down	>14	1.33964
92425_at	AW122559	Chd1l	chromodomain helicase DNA binding protein 1-like	Mm.41447	68058	No Change	Down	>14	2.24281
92437_at	AW047445	Tm7sf2	transmembrane 7 superfamily member 2	Mm.329630	73166	No Change	Down	8.63528	1.47648
92444_f_at	X16493	Zfp1	zinc finger protein 1	Mm.4184	22640	No Change	Down	>14	0.354333
92462_at	AB023622	2005-09-06	septin 6	Mm.260036	56526	No Change	Down	3.42777	2.02919
92474_at	AF083497	Pld1	phospholipase D1	Mm.212039	18805	No Change	Down	13.9983	1.33964
92480_f_at	AB024004	Zfp53	zinc finger protein 53	Mm.42140	24132	No Change	Down	5.69045	0.122198
92494_at	AJ238978	Anxa10	annexin A10	Mm.42179	26359	No Change	Down	>14	0.354333
92496_at	AF035643	Vamp5	vesicle-associated membrane protein 5	Mm.247555	53620	No Change	Down	>14	2.24281
92531_at	AI844545	Tloc1	translocation protein 1	Mm.26017	69276	No Change	Down	>14	0.875559
92550_at	M36120	Krt1-19	keratin complex 1, acidic, gene 19	Mm.273177	16669	No Change	Down	7.50964	0.122198
92553_at	AB025408	Es10	esterase 10	Mm.38055	13885	No Change	Down	>14	0.354333
92558_at	M84487	Vcam1	vascular cell adhesion molecule 1	Mm.76649	22329	No Change	Down	11.7432	0.122198
92559_at	U12884	Vcam1	vascular cell adhesion molecule 1	Mm.76649	22329	No Change	Down	8.63528	1.23342
92565_at	AI847109	1110005A23Rik	RIKEN cDNA 1110005A23 gene	Mm.235562	66118	No Change	Down	>14	0.663227
92575_at	U85489	Aip	aryl-hydrocarbon receptor-interacting protein	Mm.10433	11632	No Change	Down	5.18492	0.663227
92578_at	U10118	Scye1	small inducible cytokine subfamily E, member 1	Mm.235137	13722	No Change	Down	>14	0.467286
92579_at	L00993	Ssb	Sjogren syndrome antigen B	Mm.10508	20823	No Change	Down	>14	2.24281
92586_at	X57024	Glud	glutamate dehydrogenase	Mm.10600	14661	No Change	Down	13.9983	0.122198
92589_at	AI846545	Psph	phosphoserine phosphatase	Mm.271784	100678	No Change	Down	4.63096	1.08798
92598_at	AI843029	Atp6v1b2	ATPase, H+ transporting, V1 subunit B, isoform 2	Mm.249096	11966	No Change	Down	>14	0.122198
92616_at	D10576	Ube1x	ubiquitin-activating enzyme E1, Chr X	Mm.1104	22201	No Change	Down	3.72424	1.61614
92619_at	U40825	Wbp1	WW domain binding protein 1	Mm.1109	22377	No Change	Down	>14	0.467286
92621_at	X97982	Pcbp2	poly(rC) binding protein 2	Mm.236513	18521	No Change	Down	4.63096	0.955377
92629_f_at	D63707	Hdgf	hepatoma-derived growth factor	Mm.292208	15191	No Change	Down	5.18492	0.467286
92646_at	U84903	Mrpl23	mitochondrial ribosomal protein L23	Mm.12144	19935	No Change	Down	9.94748	0.875559
92647_at	U35141	Rbbp4	retinoblastoma binding protein 4	Mm.12145	19646	No Change	Down	>14	0.122198
92648_at	U19521	Stxbp3	syntaxin binding protein 3	Mm.12155	20912	No Change	Down	9.94748	1.47648
92656_at	AF109906	Bat9	HLA-B-associated transcript 9	Mm.161119	193736	No Change	Down	>14	1.08798
92658_at	AF010405	Foxq1	forkhead box Q1	Mm.44235	15220	No Change	Down	>14	1.33964
92676_at	D14636	Runx2	runt related transcription factor 2	Mm.4509	12393	No Change	Down	4.63096	0.875559
92691_at	AW048155	2900026H06Rik	RIKEN cDNA 2900026H06 gene	Mm.26134	72930	No Change	Down	>14	2.86311
92710_at	U73199	Rgnef	Rho-guanine nucleotide exchange factor	Mm.252718	110596	No Change	Down	4.06106	0.618236
92713_at	D29015	Hnf4	hepatic nuclear factor 4	Mm.202383	15378	No Change	Down	>14	0.663227
92730_at	L07264	Dtr	diphtheria toxin receptor	Mm.289681	15200	No Change	Down	>14	2.24281
92746_at	U37249	Nat2	N-acetyltransferase 2 (arylamine N-acetyltransferase)	Mm.4695	17961	No Change	Down	9.94748	0.122198
92789_r_at	Y12474	Cetn3	centrin 3	Mm.12481	12626	No Change	Down	>14	1.84035
92798_at	AA870675	Atp5c1	ATP synthase, H+ transporting, mitochondrial F1 complex, gamma polypeptide 1	Mm.12677	11949	No Change	Down	8.63528	1.10572
92799_g_at	AA870675	Atp5c1	ATP synthase, H+ transporting, mitochondrial F1 complex, gamma polypeptide 1	Mm.12677	11949	No Change	Down	11.7432	0.955377
92804_at	AW122864	Polr2h	polymerase (RNA) II (DNA directed) polypeptide H	Mm.352074	245841	No Change	Down	>14	1.23342
92807_at	X77585	Txn1	thioredoxin 1	Mm.260618	22166	No Change	Down	>14	0.488794
92808_f_at	X17069	Fkbp4	FK506 binding protein 4	Mm.12758	14228	No Change	Down	>14	1.23342
92809_r_at	X17069	Fkbp4	FK506 binding protein 4	Mm.12758	14228	No Change	Down	>14	1.61614
92817_at	AW120646	1190002L16Rik	RIKEN cDNA 1190002L16 gene	Mm.12864	102462	No Change	Down	>14	0.122198
92829_at	U09659	Hspe1	heat shock protein 1 (chaperonin 10)	Mm.215667	15528	No Change	Down	>14	1.23342
92833_at	L07645	Hal	histidine ammonia lyase	Mm.13000	15109	No Change	Down	3.15523	2.02919
92854_at	D50500	Rab11a	RAB11a, member RAS oncogene family	Mm.1387	53869	No Change	Down	>14	0.122198
92855_at	Z50159	Sui1-rs1	suppressor of initiator codon mutations, related sequence 1 (S. cerevisiae)	Mm.13886	20918	No Change	Down	3.42777	0.122198
92867_at	AF060076	Phc2	polyhomeotic-like 2 (Drosophila)	Mm.259103	54383	No Change	Down	6.52156	2.86311
92876_at	AA590675	Ndufs4	NADH dehydrogenase (ubiquinone) Fe-S protein 4	Mm.253142	17993	No Change	Down	6.52156	1.10572
92896_s_at	U40576	Sim2	single-minded 2	Mm.4775	20465	No Change	Down	>14	1.10572
92912_at	X96518	Msx3	homeo box, msh-like 3	Mm.4816	17703	No Change	Down	4.63096	2.02919
92934_at	X79828	Zfp90	zinc finger protein 90	Mm.295582	22751	No Change	Down	5.18492	0.778881
92959_at	Z48757	Frk	fyn-related kinase	Mm.332432	14302	No Change	Down	>14	0.122198
92961_at	Z27410	Lhx1	LIM homeobox protein 1	Mm.4965	16869	No Change	Down	4.06106	2.86311
92990_at	U46186	Zfp93	zinc finger protein 93	Mm.5066	22755	No Change	Down	>14	1.23342
93008_at	AW120557	Lsm4	LSM4 homolog, U6 small nuclear RNA associated (S. cerevisiae)	Mm.248188	50783	No Change	Down	5.69045	0.122198
93011_at	AW123904	Gabarapl1	gamma-aminobutyric acid (GABA(A)) receptor-associated protein-like 1	Mm.14638	57436	No Change	Down	11.7432	0.875559
93015_at	X65021	Gsta3	glutathione S-transferase, alpha 3	Mm.14719	14859	No Change	Down	11.7432	2.24281
93037_i_at	M69260	Anxa1	annexin A1	Mm.248360	16952	No Change	Down	3.72424	0.663227
93041_at	D26089	Mcm4	minichromosome maintenance deficient 4 homolog (S. cerevisiae)	Mm.1500	17217	No Change	Down	4.06106	1.84035
93048_at	AJ005253	Clpp	caseinolytic protease, ATP-dependent, proteolytic subunit homolog (E. coli)	Mm.287892	53895	No Change	Down	3.72424	0.663227
93057_at	AW122989	Btf3	basic transcription factor 3	Mm.301147	218490	No Change	Down	>14	0.663227
93081_at	U35142	Rbbp7	retinoblastoma binding protein 7	Mm.270186	245688	No Change	Down	4.06106	0.122198
93084_at	U27315	Slc25a4	solute carrier family 25 (mitochondrial carrier, adenine nucleotide translocator), member 4	Mm.16228	11739	No Change	Down	3.72424	1.84035
93108_at	J05185	P4hb	prolyl 4-hydroxylase, beta polypeptide	Mm.16660	18453	No Change	Down	3.72424	2.24281
93109_f_at	M75718	Serpina1a	serine (or cysteine) proteinase inhibitor, clade A, member 1a	Mm.259233	20700	No Change	Down	5.69045	0.122198
93119_at	X53157	Cox5b	cytochrome c oxidase, subunit Vb	Mm.352937	12859	No Change	Down	7.50964	1.84035
93178_at	AW050346	Ngef	neuronal guanine nucleotide exchange factor	Mm.54158	53972	No Change	Down	>14	0.618236
93219_at	Y17343	Acp1	acid phosphatase 1, soluble	Mm.171337	11431	No Change	Down	5.18492	0.467286
93250_r_at	X67668	Hmgb2	high mobility group box 2	Mm.279998	97165	No Change	Down	9.94748	0.401263
93251_at	AJ001260	Nipsnap1	4-nitrophenylphosphatase domain and non-neuronal SNAP25-like protein homolog 1 (C. elegans)	Mm.293716	18082	No Change	Down	>14	0.663227
93254_at	AI839142	Mapk1	mitogen activated protein kinase 1	Mm.196581	26413	No Change	Down	5.69045	2.43815
93268_at	AI852001	Glo1	glyoxalase 1	Mm.261984	109801	No Change	Down	>14	0.467286
93269_at	AI848952	Glo1	glyoxalase 1	Mm.261984	109801	No Change	Down	>14	0.122198
93281_at	AF049125	Rcn2	reticulocalbin 2	Mm.1782	26611	No Change	Down	13.9983	0.618236
93288_at	AI835883	Arpc2	actin related protein 2/3 complex, subunit 2	Mm.218416	76709	No Change	Down	>14	1.84035
93295_at	Z31555	Cct5	chaperonin subunit 5 (epsilon)	Mm.282158	12465	No Change	Down	>14	2.43815
93302_at	U78770	Tff2	trefoil factor 2 (spasmolytic protein 1)	Mm.1825	21785	No Change	Down	>14	0.122198
93311_at	AF033565	Clk3	CDC-like kinase 3	Mm.298103	102414	No Change	Down	8.63528	2.02919
93323_at	AB031292	Plp2	proteolipid protein 2	Mm.18565	18824	No Change	Down	3.72424	0.467286
93325_at	AI845735	Polr2e	polymerase (RNA) II (DNA directed) polypeptide E	Mm.18579	66420	No Change	Down	>14	0.122198
93327_at	AI842665	1300011C24Rik	RIKEN cDNA 1300011C24 gene	Mm.186	76281	No Change	Down	6.52156	0.354333
93333_at	U05333	Tbca	tubulin cofactor a	Mm.290290	21371	No Change	Down	>14	0.875559
93342_at	AI852665	Mki67ip	Mki67 (FHA domain) interacting nucleolar phosphoprotein	Mm.280311	67949	No Change	Down	>14	2.86311
93356_at	D26091	Mcm7	minichromosome maintenance deficient 7 (S. cerevisiae)	Mm.241714	17220	No Change	Down	13.9983	1.23342
93364_at	X59990	Catna1	catenin alpha 1	Mm.18962	12385	No Change	Down	>14	1.47648
93373_at	U85247	Naglu	alpha-N-acetylglucosaminidase (Sanfilippo disease IIIB)	Mm.95452	27419	No Change	Down	7.50964	2.86311
93385_at	Y09688	Nthl1	nth (endonuclease III)-like 1 (E.coli)	Mm.148315	18207	No Change	Down	>14	2.02919
93450_at	AI594295	Cenpe	centromere protein E	Mm.161470	229841	No Change	Down	>14	2.02919
93451_at	AW047919	Lmo7	LIM domain only 7	Mm.218981	380928	No Change	Down	>14	0.401263
93453_at	M96760	Rom1	rod outer segment membrane protein 1	Mm.347492	19881	No Change	Down	>14	1.23342
93490_at	AI841771	Maf1	MAF1 homolog (yeast)	Mm.289680	68877	No Change	Down	>14	2.24281
93491_f_at	AI836623	Ube2d3	ubiquitin-conjugating enzyme E2D 3 (UBC4/5 homolog, yeast)	Mm.49884	66105	No Change	Down	>14	1.23342
93509_at	U57690	Ube2b	ubiquitin-conjugating enzyme E2B, RAD6 homology (S. cerevisiae)	Mm.280233	22210	No Change	Down	7.50964	1.84035
93515_at	AF016271	Cdh16	cadherin 16	Mm.19423	12556	No Change	Down	>14	0.955377
93536_at	L22472	Bax	Bcl2-associated X protein	Mm.19904	12028	No Change	Down	>14	0.354333
93538_at	AW228036	Ttrap	Traf and Tnf receptor associated protein	Mm.19992	56196	No Change	Down	>14	1.10572
93539_at	AI118854	1810004D07Rik	RIKEN cDNA 1810004D07 gene	Mm.2000	69010	No Change	Down	3.72424	0.488794
93542_at	U28016	Pter	phosphotriesterase related	Mm.288713	19212	No Change	Down	>14	0.122198
93557_at	U43285	Sephs2	selenophosphate synthetase 2	Mm.20294	20768	No Change	Down	>14	2.24281
93559_at	D90374	Apex1	apurinic/apyrimidinic endonuclease 1	Mm.203	11792	No Change	Down	>14	0.875559
93560_at	AI845882	Acyp1	acylphosphatase 1, erythrocyte (common) type	Mm.311985	66204	No Change	Down	9.94748	0.663227
93582_at	AF080580	Coq7	demethyl-Q 7	Mm.20634	12850	No Change	Down	7.50964	0.778881
93587_at	L13129	Anxa7	annexin A7	Mm.280231	11750	No Change	Down	13.9983	0.875559
93599_at	AI841260	2500003M10Rik	RIKEN cDNA 2500003M10 gene	Mm.154136	66511	No Change	Down	11.7432	1.84035
93602_at	AF074714	Rps6ka4	ribosomal protein S6 kinase, polypeptide 4	Mm.20914	56613	No Change	Down	3.15523	2.86311
93603_at	AF034092	Mrpl40	mitochondrial ribosomal protein L40	Mm.20918	18100	No Change	Down	4.63096	0.122198
93616_g_at	AF020200	Pbx3	pre B-cell leukemia transcription factor 3	Mm.7331	18516	No Change	Down	7.50964	2.24281
93670_at	AW048233	Erf	Ets2 repressor factor	Mm.8068	13875	No Change	Down	11.7432	2.86311
93722_at	AJ005985	Ensa	endosulfine alpha	Mm.241365	56205	No Change	Down	>14	2.02919
93725_at	U90715	Cxadr	coxsackievirus and adenovirus receptor	Mm.66222	13052	No Change	Down	>14	0.401263
93728_at	X62940	Tgfb1i4	transforming growth factor beta 1 induced transcript 4	Mm.153272	21807	No Change	Down	4.63096	1.61614
93733_r_at	AF104358	Rgs19ip1	regulator of G-protein signaling 19 interacting protein 1	Mm.20945	67903	No Change	Down	>14	0.875559
93735_f_at	D49686	Psmc3	proteasome (prosome, macropain) 26S subunit, ATPase 3	Mm.289832	19182	No Change	Down	>14	0.122198
93740_at	U33196	Nsep1	nuclease sensitive element binding protein 1	Mm.258204	22608	No Change	Down	13.9983	0.467286
93742_at	AW045476	5730449L18Rik	RIKEN cDNA 5730449L18 gene	Mm.21065	66637	No Change	Down	7.50964	0.663227
93743_at	AI838388	Hsbp1	heat shock factor binding protein 1		68196	No Change	Down	>14	1.84035
93760_at	AI838759	1200020A08Rik	RIKEN cDNA 1200020A08 gene	Mm.109329	56724	No Change	Down	>14	0.122198
93764_at	AI854527	Grim19	genes associated with retinoid-IFN-induced mortality 19	Mm.21162	67184	No Change	Down	3.42777	0.122198
93769_at	AI838708	1110005F07Rik	RIKEN cDNA 1110005F07 gene	Mm.21187	66147	No Change	Down	3.72424	2.24281
93784_at	AB010828	Cfdp	craniofacial development protein 1	Mm.279437	23837	No Change	Down	4.06106	0.401263
93793_at	AW122780	Lasp1	LIM and SH3 protein 1	Mm.271967	16796	No Change	Down	5.18492	0.488794
93794_at	AI846393	Appbp1	amyloid beta precursor protein binding protein 1	Mm.237670	234664	No Change	Down	>14	1.08798
93830_at	AI851199	Nono	non-POU-domain-containing, octamer binding protein	Mm.280069	53610	No Change	Down	>14	1.33964
93833_s_at	X05862	Hist1h2bc	histone 1, H2bc	Mm.314098	68024	No Change	Down	5.69045	0.875559
93838_at	AI846994	2700038C09Rik	RIKEN cDNA 2700038C09 gene	Mm.213943	66496	No Change	Down	4.63096	0.663227
93841_at	AW060249	D3Ertd194e	DNA segment, Chr 3, ERATO Doi 194, expressed	Mm.21617	229317	No Change	Down	>14	1.84035
93844_at	AW061302	1500040F11Rik	RIKEN cDNA 1500040F11 gene	Mm.251621	22272	No Change	Down	>14	1.10572
93859_at	AI875598	Mtif2	mitochondrial translational initiation factor 2	Mm.285429	76784	No Change	Down	3.42777	1.47648
93864_s_at	U72521	Enah	enabled homolog (Drosophila)	Mm.87759	13800	No Change	Down	>14	0.663227
93918_at	AA673500	Taf9	TAF9 RNA polymerase II, TATA box binding protein (TBP)-associated factor	Mm.301148	108143	No Change	Down	>14	0.663227
93934_at	AF072128	Cldn2	claudin 2	Mm.117068	12738	No Change	Down	>14	0.122198
93948_at	AF043260	Nck2	non-catalytic region of tyrosine kinase adaptor protein 2	Mm.350697	17974	No Change	Down	6.52156	1.84035
93950_at	L10409	Foxa2	forkhead box A2	Mm.938	15376	No Change	Down	>14	0.122198
93956_at	U43086	Ifit3	interferon-induced protein with tetratricopeptide repeats 3	Mm.271850	15959	No Change	Down	7.50964	1.23342
93968_at	AA870917	Pdcd5	programmed cell death 5	Mm.279728	56330	No Change	Down	8.63528	0.663227
93974_at	AW212475	1300002F13Rik	RIKEN cDNA 1300002F13 gene	Mm.249333	74155	No Change	Down	>14	2.86311
93986_at	AA939576	2410003A14Rik	RIKEN cDNA 2410003A14 gene	Mm.21714	67872	No Change	Down	>14	2.24281
93988_at	AI836676	Psma7	proteasome (prosome, macropain) subunit, alpha type 7	Mm.21728	26444	No Change	Down	>14	0.122198
93999_at	AW060597	Snrpg	small nuclear ribonucleoprotein polypeptide G	Mm.21764	68011	No Change	Down	>14	2.86311
94002_at	AI849838	Cul1	cullin 1	Mm.87611	26965	No Change	Down	>14	1.33964
94004_at	Z19543	Cnn2	calponin 2	Mm.157770	12798	No Change	Down	3.42777	2.02919
94008_at	AW045358	Tceb1	transcription elongation factor B (SIII), polypeptide 1	Mm.289248	67923	No Change	Down	>14	1.47648
94014_at	AA760073	2510048O06Rik	RIKEN cDNA 2510048O06 gene	Mm.332855	66537	No Change	Down	>14	2.86311
94024_at	AA671429	Ris2	retroviral integration site 2	Mm.21873	67177	No Change	Down	11.7432	1.61614
94030_at	AI853431	Commd2	COMM domain containing 2	Mm.21901	52245	No Change	Down	>14	0.122198
94032_at	AI845103	Apoa1bp	apolipoprotein A-I binding protein	Mm.205996	246703	No Change	Down	>14	0.122198
94045_at	X68680	Ambp	alpha 1 microglobulin/bikunin	Mm.2197	11699	No Change	Down	>14	0.122198
94078_at	AW046239	1110020P15Rik	RIKEN cDNA 1110020P15 gene	Mm.269736	66152	No Change	Down	4.63096	1.10572
94088_at	AW228429	Ptbp2	polypyrimidine tract binding protein 2	Mm.29966	56195	No Change	Down	13.9983	0.618236
94110_f_at	D10627	D10627	cDNA sequence D10627		234358	No Change	Down	>14	0.663227
94210_at	AW121333	Timm9	translocase of inner mitochondrial membrane 9 homolog (yeast)	Mm.142132	30055	No Change	Down	>14	2.02919
94226_at	AW048306	Tex264	testis expressed gene 264	Mm.22266	21767	No Change	Down	3.15523	0.663227
94233_at	AW048642	1110038F14Rik	RIKEN cDNA 1110038F14 gene	Mm.322966	117171	No Change	Down	>14	1.08798
94239_at	Y08701	Pnn	pinin	Mm.22347	18949	No Change	Down	9.94748	2.43815
94242_at	AA881309	Txnl5	thioredoxin-like 5	Mm.27670	52700	No Change	Down	>14	0.778881
94246_at	J04103	Ets2	E26 avian leukemia oncogene 2, 3' domain	Mm.290207	23872	No Change	Down	4.63096	1.10572
94248_at	M62419	Ap1m1	adaptor-related protein complex AP-1, mu subunit 1	Mm.290086	11767	No Change	Down	5.18492	1.47648
94267_i_at	AW124386	Ubl5	ubiquitin-like 5	Mm.287987	66177	No Change	Down	>14	2.43815
94282_at	AW124297	Asah1	N-acylsphingosine amidohydrolase 1	Mm.22547	11886	No Change	Down	>14	0.663227
94288_at	J03482	Hist1h1c	histone 1, H1c	Mm.193539	50708	No Change	Down	6.52156	2.24281
94292_at	AF096285	Strap	serine/threonine kinase receptor associated protein	Mm.22584	20901	No Change	Down	>14	0.218342
94300_f_at	AI839497	Dctn2	dynactin 2	Mm.167537	69654	No Change	Down	>14	1.61614
94301_at	AI843269	Atp6v0e	ATPase, H+ transporting, V0 subunit	Mm.22602	11974	No Change	Down	>14	0.354333
94338_g_at	M21828	Gas2	growth arrest specific 2	Mm.207360	14453	No Change	Down	11.7432	0.955377
94346_at	AI853721	Wtap	Wilms' tumour 1-associating protein	Mm.275521	60532	No Change	Down	>14	0.401263
94355_at	AW048394	Trp53bp1	transformation related protein 53 binding protein 1	Mm.215389	27223	No Change	Down	7.50964	2.02919
94358_at	Y11505	Spink4	serine protease inhibitor, Kazal type 4	Mm.25246	20731	No Change	Down	>14	1.33964
94384_at	X67644	Ier3	immediate early response 3	Mm.25613	15937	No Change	Down	>14	1.61614
94392_f_at	U22516	Ang1	angiogenin, ribonuclease A family, member 1		11727	No Change	Down	>14	0.663227
94410_f_at	AA611413	2700094L05Rik	RIKEN cDNA 2700094L05 gene	Mm.249115	72654	No Change	Down	9.94748	0.122198
94417_at	AI852949	2010008E23Rik	RIKEN cDNA 2010008E23 gene	Mm.101274	72053	No Change	Down	5.18492	0.663227
94423_at	AW049551	BC004728	cDNA sequence BC004728	Mm.26282	207818	No Change	Down	>14	2.43815
94424_at	AW048712	AU022220	expressed sequence AU022220		99810	No Change	Down	7.50964	1.10572
94428_at	AI842668	Ilvbl	ilvB (bacterial acetolactate synthase)-like	Mm.2644	216136	No Change	Down	>14	0.122198
94454_at	AF085348	Dazap2	DAZ associated protein 2	Mm.292530	23994	No Change	Down	>14	0.218342
94455_at	AA795062	Lsm3	LSM3 homolog, U6 small nuclear RNA associated (S. cerevisiae)	Mm.246693	67678	No Change	Down	11.7432	0.955377
94458_at	Y13087	Casp6	caspase 6	Mm.281379	12368	No Change	Down	>14	0.663227
94459_at	AA681764		Hypothetical LOC225897 (LOC225897), mRNA	Mm.28818	225897	No Change	Down	>14	0.663227
94466_f_at	U19891	Cebpz	CCAAT/enhancer binding protein zeta	Mm.24169	12607	No Change	Down	>14	2.86311
94490_at	AW122419	Cnot8	CCR4-NOT transcription complex, subunit 8	Mm.28910	69125	No Change	Down	>14	2.86311
94492_at	AB025406	Dstn	destrin	Mm.28919	56431	No Change	Down	>14	0.467286
94502_at	AW125724	D13Wsu50e	DNA segment, Chr 13, Wayne State University 50, expressed	Mm.52583	28077	No Change	Down	>14	1.08798
94505_at	AW124934	Peli1	pellino 1	Mm.28957	67245	No Change	Down	>14	1.10572
94506_at	AI853113	Cpsf5	cleavage and polyadenylation specific factor 5	Mm.28961	68219	No Change	Down	>14	1.33964
94508_at	AI853772	1810020E01Rik	RIKEN cDNA 1810020E01 gene	Mm.28963	66271	No Change	Down	>14	0.875559
94522_at	AF098508	Dctn3	dynactin 3	Mm.29025	53598	No Change	Down	>14	0.488794
94524_at	AW123469	Dap3	death associated protein 3	Mm.29028	65111	No Change	Down	7.50964	0.488794
94526_at	AI848453	D10Ertd214e	DNA segment, Chr 10, ERATO Doi 214, expressed	Mm.254114	52637	No Change	Down	3.42777	0.778881
94540_at	AI595772	Cyp2d26	cytochrome P450, family 2, subfamily d, polypeptide 26	Mm.29064	76279	No Change	Down	>14	0.354333
94549_at	AI315650	1200003O06Rik	RIKEN cDNA 1200003O06 gene	Mm.271975	66868	No Change	Down	>14	0.618236
94558_g_at	AI850893	Gtf3a	general transcription factor III A		66596	No Change	Down	>14	1.47648
94563_at	AJ011080	Afm	afamin		280662	No Change	Down	>14	0.122198
94744_at	M77677	Klrb1d	killer cell lectin-like receptor subfamily B member 1D	Mm.14489	80782	No Change	Down	4.63096	1.33964
94772_at	M77753	Klrb1a	killer cell lectin-like receptor subfamily B member 1A	Mm.16729	17057	No Change	Down	3.42777	1.84035
94777_at	X13060	Alb1	albumin 1	Mm.16773	11657	No Change	Down	9.94748	0.663227
94782_at	C78137	C78142	expressed sequence C78142		96877	No Change	Down	5.18492	2.86311
94788_f_at	X04663	Tubb5	tubulin, beta 5	Mm.273538	22154	No Change	Down	9.94748	0.122198
94805_f_at	M33988	Hist1h2ac	histone 1, H2ac	Mm.261973	319164	No Change	Down	5.69045	0.875559
94826_at	Y11460	Itgb4bp	integrin beta 4 binding protein	Mm.271674	16418	No Change	Down	>14	0.122198
94843_at	AW045413	Pold4	polymerase (DNA-directed), delta 4	Mm.32518	69745	No Change	Down	3.72424	0.955377
94845_at	AW125736	5730454B08Rik	RIKEN cDNA 5730454B08 gene	Mm.245357	70579	No Change	Down	7.50964	2.02919
94870_f_at	AW124226	Sara2	SAR1a gene homolog 2 (S. cerevisiae)	Mm.196592	66397	No Change	Down	>14	2.43815
94881_at	AW048937	Cdkn1a	cyclin-dependent kinase inhibitor 1A (P21)	Mm.195663	12575	No Change	Down	4.06106	1.47648
94893_at	AI840411	2610301B20Rik	RIKEN cDNA 2610301B20 gene	Mm.23962	67157	No Change	Down	4.63096	2.43815
94897_at	D87896	Gpx4	glutathione peroxidase 4	Mm.332810	14779	No Change	Down	>14	2.24281
94912_at	AI835592	Mrps21	mitochondrial ribosomal protein S21	Mm.24108	66292	No Change	Down	7.50964	0.122198
94916_at	AW122260	Cyp51	cytochrome P450, 51	Mm.140158	13121	No Change	Down	>14	0.122198
94942_at	AI854108	Cstf1	cleavage stimulation factor, 3' pre-RNA, subunit 1	Mm.26944	67337	No Change	Down	11.7432	0.778881
94948_at	AF097511	Trip6	thyroid hormone receptor interactor 6	Mm.27063	22051	No Change	Down	7.50964	2.02919
94981_i_at	AI852470	Nme3	expressed in non-metastatic cells 3	Mm.27278	79059	No Change	Down	>14	0.663227
94983_at	AI851614	1810073G14Rik	RIKEN cDNA 1810073G14 gene	Mm.25632	67726	No Change	Down	>14	0.618236
95015_at	AB027125	Akr1c12	aldo-keto reductase family 1, member C12	Mm.89993	27383	No Change	Down	>14	0.122198
95018_r_at	AA607053	AU021838	expressed sequence AU021838		328099	No Change	Down	>14	2.43815
95024_at	AW047653	Usp18	ubiquitin specific protease 18	Mm.326911	24110	No Change	Down	3.42777	2.86311
95028_r_at	C77009					No Change	Down	>14	0.663227
95042_at	AI839770	C030002N13Rik	RIKEN cDNA C030002N13 gene	Mm.29118	230584	No Change	Down	5.69045	0.467286
95049_at	AI837853	Snrpd2	small nuclear ribonucleoprotein D2	Mm.29135	107686	No Change	Down	9.94748	0.122198
95061_at	AI838996	Bcas2	breast carcinoma amplified sequence 2	Mm.104919	68183	No Change	Down	>14	0.663227
95067_at	AI837821	Mrpl2	mitochondrial ribosomal protein L2	Mm.29183	27398	No Change	Down	8.63528	2.86311
95076_at	AI848476	1500032L24Rik	RIKEN cDNA 1500032L24 gene	Mm.260042	69029	No Change	Down	>14	0.401263
95084_f_at	AI844995	Grhpr	glyoxylate reductase/hydroxypyruvate reductase	Mm.196574	76238	No Change	Down	7.50964	2.24281
95086_at	AI835392	1110002H14Rik	RIKEN cDNA 1110002H14 gene	Mm.196005	68544	No Change	Down	>14	0.663227
95097_at	AI851227	Actr10	ARP10 actin-related protein 10 homolog (S. cerevisiae)	Mm.29317	56444	No Change	Down	>14	0.663227
95105_at	AI847697	2010110M21Rik	RIKEN cDNA 2010110M21 gene	Mm.29353	67044	No Change	Down	>14	0.955377
95110_at	AI265655	Ppil2	peptidylprolyl isomerase (cyclophilin)-like 2	Mm.253614	66053	No Change	Down	>14	1.84035
95124_i_at	AW122337	Rbx1	ring-box 1	Mm.29405	56438	No Change	Down	>14	2.86311
95128_at	AI849611	Anapc2	anaphase promoting complex subunit 2	Mm.291624	99152	No Change	Down	3.72424	0.467286
95140_at	AI842068	5230400G24Rik	RIKEN cDNA 5230400G24 gene	Mm.139176	75734	No Change	Down	>14	0.122198
95142_s_at	U10407	Capzb	capping protein (actin filament) muscle Z-line, beta	Mm.2945	12345	No Change	Down	>14	0.618236
95147_at	AI843795	Pgls	6-phosphogluconolactonase	Mm.282284	66171	No Change	Down	7.50964	2.02919
95159_at	AI846849	Mrps18b	mitochondrial ribosomal protein S18B	Mm.29484	66973	No Change	Down	>14	2.86311
95345_at	AJ012160	Tpbg	trophoblast glycoprotein	Mm.20864	21983	No Change	Down	4.63096	2.02919
95348_at	J04596	Cxcl1	chemokine (C-X-C motif) ligand 1	Mm.21013	14825	No Change	Down	>14	1.08798
95349_g_at	J04596	Cxcl1	chemokine (C-X-C motif) ligand 1	Mm.21013	14825	No Change	Down	>14	0.778881
95350_at	D00073	Ttr	transthyretin	Mm.2108	22139	No Change	Down	>14	0.122198
95383_at	AI415418	Tm7sf2	transmembrane 7 superfamily member 2	Mm.329630	73166	No Change	Down	6.52156	0.778881
95408_at	AW124487	2310003F16Rik	RIKEN cDNA 2310003F16 gene	Mm.330525	67693	No Change	Down	>14	0.778881
95411_at	AB025407	1110004F10Rik	RIKEN cDNA 1110004F10 gene	Mm.24231	56372	No Change	Down	>14	0.663227
95412_at	U49112	Pdcd6	programmed cell death 6	Mm.24254	18570	No Change	Down	>14	1.10572
95413_at	AI851332	Asrij	asrij protein	Mm.247039	68095	No Change	Down	4.06106	0.875559
95424_at	AW120986	Smt3h1	SMT3 (supressor of mif two, 3) homolog 1 (S. cerevisiae)	Mm.24433	20610	No Change	Down	>14	0.122198
95434_at	AI851740	Arpc3	actin related protein 2/3 complex, subunit 3	Mm.275942	56378	No Change	Down	>14	0.663227
95442_at	AI835706	MGC18837	hypothetical protein MGC18837	Mm.253329	235043	No Change	Down	4.06106	0.663227
95444_at	AW122274	4930579A11Rik	RIKEN cDNA 4930579A11 gene	Mm.243797	75909	No Change	Down	>14	0.122198
95446_at	AW120502	6330577E15Rik	RIKEN cDNA 6330577E15 gene	Mm.181610	67788	No Change	Down	>14	2.24281
95460_at	U70736	Cops5	COP9 (constitutive photomorphogenic) homolog, subunit 5 (Arabidopsis thaliana)	Mm.242459	26754	No Change	Down	>14	1.08798
95462_at	AW060951	Bzw2	basic leucine zipper and W2 domains 2	Mm.288669	66912	No Change	Down	>14	1.47648
95470_at	AI846025	Pak1ip1	PAK1 interacting protein 1	Mm.24789	68083	No Change	Down	5.18492	0.663227
95479_at	X95591	C1d	nuclear DNA binding protein	Mm.287982	57316	No Change	Down	>14	2.02919
95480_at	AI847163	D11Wsu68e	DNA segment, Chr 11, Wayne State University 68, expressed	Mm.301020	28084	No Change	Down	3.72424	0.875559
95508_at	X61453	Nckap1	NCK-associated protein 1	Mm.25203	50884	No Change	Down	>14	2.02919
95509_at	AA607809	Sycn	syncollin	Mm.25210	68416	No Change	Down	>14	0.488794
95513_at	AW124310	Statip1	signal transducer and activator of transcription interacting protein 1	Mm.25298	58523	No Change	Down	5.69045	0.778881
95516_at	AB027290	Rab9	RAB9, member RAS oncogene family	Mm.25306	56382	No Change	Down	>14	2.24281
95521_s_at	AB024005	Zfp68	zinc finger protein 68	Mm.27575	24135	No Change	Down	8.63528	0.618236
95522_i_at	AB024005	Zfp68	zinc finger protein 68	Mm.27575	24135	No Change	Down	>14	0.618236
95543_at	AI843046	Tpm4	tropomyosin 4		326618	No Change	Down	9.94748	2.24281
95547_at	D89821	Rhod	ras homolog gene family, member D	Mm.27701	11854	No Change	Down	>14	2.86311
95567_at	AW123947	2610510E10Rik	RIKEN cDNA 2610510E10 gene	Mm.324474	72193	No Change	Down	>14	2.43815
95585_at	AF034569	Proc	protein C	Mm.2786	19123	No Change	Down	>14	0.778881
95586_at	AF089751	P2rx4	purinergic receptor P2X, ligand-gated ion channel 4	Mm.290884	18438	No Change	Down	>14	0.122198
95588_at	U89906	Amacr	alpha-methylacyl-CoA racemase	Mm.2787	17117	No Change	Down	4.06106	1.10572
95590_at	AA615951	Alg5	asparagine-linked glycosylation 5 homolog (yeast, dolichyl-phosphate beta-glucosyltransferase)	Mm.144218	66248	No Change	Down	13.9983	0.778881
95607_at	X82457	Stard3	START domain containing 3	Mm.265546	59045	No Change	Down	>14	1.08798
95616_at	AA674714	Crsp3	cofactor required for Sp1 transcriptional activation, subunit 3	Mm.28020	70208	No Change	Down	>14	2.02919
95621_at	AA606367	9030623C06Rik	RIKEN cDNA 9030623C06 gene	Mm.28042	66809	No Change	Down	>14	0.218342
95622_at	AW123907	Klhdc2	kelch domain containing 2	Mm.234368	69554	No Change	Down	>14	0.663227
95625_at	AI840149	Slc6a8	solute carrier family 6 (neurotransmitter transporter, creatine), member 8	Mm.274553	102857	No Change	Down	13.9983	0.663227
95649_at	AI844440	Phf5a	PHD finger protein 5A	Mm.271715	68479	No Change	Down	>14	1.10572
95650_at	U95114	Ssfa1	sperm specific antigen 1	Mm.299312	20826	No Change	Down	>14	2.43815
95652_at	AF110520	Vps52	vacuolar protein sorting 52 (yeast)	Mm.296044	224705	No Change	Down	13.9983	1.08798
95656_i_at	AW125164	D13Wsu177e	DNA segment, Chr 13, Wayne State University 177, expressed	Mm.157758	28126	No Change	Down	>14	2.02919
95657_f_at	AW125164	D13Wsu177e	DNA segment, Chr 13, Wayne State University 177, expressed	Mm.157758	28126	No Change	Down	>14	0.354333
95660_at	AI851815	Ethe1	ethylmalonic encephalopathy 1	Mm.346919	66071	No Change	Down	5.69045	2.43815
95666_at	AW123404	Cops8	COP9 (constitutive photomorphogenic) homolog, subunit 8 (Arabidopsis thaliana)	Mm.119177	108679	No Change	Down	>14	1.08798
95674_r_at	AI851985	Basp1	brain abundant, membrane attached signal protein 1	Mm.29586	70350	No Change	Down	9.94748	0.401263
95675_at	AW121182	Map4k3	mitogen-activated protein kinase kinase kinase kinase 3	Mm.251706	225028	No Change	Down	>14	0.875559
95677_at	AA881621	0610009C03Rik	RIKEN cDNA 0610009C03 gene	Mm.29606	66585	No Change	Down	3.72424	1.84035
95679_at	AI835912	D19Ertd144e	DNA segment, Chr 19, ERATO Doi 144, expressed	Mm.29609	52004	No Change	Down	>14	1.33964
95682_at	AB026432	Ddb1	damage specific DNA binding protein 1	Mm.289915	13194	No Change	Down	>14	0.618236
95689_at	AI840995	Mtch1	mitochondrial carrier homolog 1 (C. elegans)	Mm.285322	56462	No Change	Down	>14	1.84035
95693_at	U51167	Idh2	isocitrate dehydrogenase 2 (NADP+), mitochondrial		269951	No Change	Down	>14	0.122198
95696_at	AI840882	Txnl2	thioredoxin-like 2	Mm.267692	30926	No Change	Down	>14	0.354333
95699_f_at	AI848094	2010009J04Rik	RIKEN cDNA 2010009J04 gene		76523	No Change	Down	>14	1.61614
95707_at	AA615853	2900010M23Rik	RIKEN cDNA 2900010M23 gene	Mm.272389	67267	No Change	Down	8.63528	0.488794
95712_at	AW045261	Orc6l	origin recognition complex, subunit 6-like (S. cerevisiae)	Mm.29709	56452	No Change	Down	>14	2.43815
95714_at	AI226264	0610009D07Rik	RIKEN cDNA 0610009D07 gene	Mm.146087	66055	No Change	Down	>14	0.218342
95718_f_at	AW060158	Usmg5	upregulated during skeletal muscle growth 5	Mm.147937	66477	No Change	Down	>14	1.10572
95726_at	AW120733	Mlf2	myeloid leukemia factor 2	Mm.29737	30853	No Change	Down	6.52156	2.24281
95732_at	AW047746	1110005L13Rik	RIKEN cDNA 1110005L13 gene	Mm.29743	66125	No Change	Down	>14	0.663227
95742_at	AW045451	Psmd13	proteasome (prosome, macropain) 26S subunit, non-ATPase, 13	Mm.29760	23997	No Change	Down	>14	0.875559
95743_at	AI846078	Paip2	polyadenylate-binding protein-interacting protein 2	Mm.126534	67869	No Change	Down	6.52156	2.43815
95750_at	AI848853	Nipa	nuclear interacting partner of anaplastic lymphoma kinase (Alk)	Mm.29780	232679	No Change	Down	>14	1.84035
95765_at	U48971	Adh5	alcohol dehydrogenase 5 (class III), chi polypeptide	Mm.3874	11532	No Change	Down	>14	1.23342
95795_at	U96810	Supt4h	suppressor of Ty 4 homolog (S. cerevisiae)	Mm.622	20922	No Change	Down	>14	0.618236
95796_g_at	U96810	Supt4h	suppressor of Ty 4 homolog (S. cerevisiae)	Mm.622	20922	No Change	Down	>14	0.354333
95907_at	AW124972	Uba52	ubiquitin A-52 residue ribosomal protein fusion product 1	Mm.297372	22186	No Change	Down	>14	1.08798
96003_at	AW048332	Mta2	metastasis-associated gene family, member 2	Mm.25339	23942	No Change	Down	11.7432	0.778881
96004_at	AI851641	Sri	sorcin	Mm.96211	109552	No Change	Down	6.52156	0.467286
96011_at	AB009275	Matr3	matrin 3	Mm.215034	17184	No Change	Down	>14	2.24281
96012_f_at	AI835367	Matr3	matrin 3	Mm.215034	17184	No Change	Down	>14	0.875559
96017_at	AA710907	0610006I08Rik	RIKEN cDNA 0610006I08 gene	Mm.144083	66836	No Change	Down	>14	0.663227
96024_at	L32836	Ahcy	S-adenosylhomocysteine hydrolase	Mm.302978	269378	No Change	Down	>14	0.122198
96025_g_at	L32836	Ahcy	S-adenosylhomocysteine hydrolase	Mm.302978	269378	No Change	Down	>14	0.122198
96029_at	AI020542	Sf3a3	splicing factor 3a, subunit 3	Mm.25779	75062	No Change	Down	5.18492	2.86311
96031_r_at	AW259411	Fbxl5	F-box and leucine-rich repeat protein 5	Mm.25794	242960	No Change	Down	13.9983	2.43815
96033_at	Z22532	Sdc1	syndecan 1	Mm.2580	20969	No Change	Down	>14	1.08798
96037_at	X61454	Bri3	brain protein I3	Mm.314035	55950	No Change	Down	>14	0.218342
96048_at	U50631	Hrsp12	heat-responsive protein 12	Mm.143977	15473	No Change	Down	>14	0.122198
96065_at	D88769	Lxn	latexin	Mm.2632	17035	No Change	Down	>14	0.401263
96066_s_at	X97047	Pkm2	pyruvate kinase, muscle	Mm.335209	18746	No Change	Down	>14	1.33964
96084_at	AB017020	Hnrpdl	heterogeneous nuclear ribonucleoprotein D-like	Mm.195310	50926	No Change	Down	>14	2.43815
96094_at	U79573	Apoa1	apolipoprotein A-I	Mm.26743	11806	No Change	Down	>14	0.122198
96097_at	AI847973		Similar to hypothetical protein FLJ11749 (LOC208092), mRNA	Mm.306673	208092	No Change	Down	>14	1.33964
96147_at	AW125070	Mafg	v-maf musculoaponeurotic fibrosarcoma oncogene family, protein G (avian)	Mm.268010	17134	No Change	Down	>14	2.86311
96156_at	AA874329	1110008H02Rik	RIKEN cDNA 1110008H02 gene		73824	No Change	Down	6.52156	0.663227
96171_at	AF102818	Deaf1	deformed epidermal autoregulatory factor 1 (Drosophila)	Mm.28392	54006	No Change	Down	7.50964	0.955377
96187_at	AI837021	Pkp4	plakophilin 4	Mm.260938	227937	No Change	Down	>14	2.43815
96216_at	AI848826	C730042F17Rik	RIKEN cDNA C730042F17 gene	Mm.212846	227102	No Change	Down	>14	1.10572
96229_at	X13588	Crp	C-reactive protein, petaxin related	Mm.28767	12944	No Change	Down	>14	0.663227
96231_at	AW123780	Bphl	biphenyl hydrolase-like (serine hydrolase, breast epithelial mucin-associated antigen)	Mm.140243	68021	No Change	Down	3.42777	0.354333
96238_at	AI853996	Rab11a	RAB11a, member RAS oncogene family	Mm.1387	53869	No Change	Down	>14	1.10572
96239_at	AA815503	Vrk3	vaccinia related kinase 3	Mm.28816	101568	No Change	Down	>14	1.23342
96255_at	AF067395	Bnip3l	BCL2/adenovirus E1B 19kDa-interacting protein 3-like	Mm.29820	12177	No Change	Down	5.69045	2.86311
96266_at	AI841982	Hnrpm	heterogeneous nuclear ribonucleoprotein M	Mm.295742	76936	No Change	Down	>14	1.61614
96278_at	AI846553	1110020C13Rik	RIKEN cDNA 1110020C13 gene	Mm.29865	66151	No Change	Down	9.94748	0.354333
96295_at	AW122030	Psat1	phosphoserine aminotransferase 1	Mm.289936	107272	No Change	Down	>14	0.122198
96296_at	AI843685	Mrpl15	mitochondrial ribosomal protein L15	Mm.182927	27395	No Change	Down	9.94748	1.23342
96298_f_at	AF020185	Dnclc1	dynein, cytoplasmic, light chain 1	Mm.256858	56455	No Change	Down	5.69045	0.218342
96305_at	AI845854	C77604	expressed sequence C77604		231889	No Change	Down	>14	0.663227
96331_at	AI842754	Snx2	sorting nexin 2	Mm.252171	67804	No Change	Down	>14	0.122198
96334_f_at	AF047727	Cyp2c40	cytochrome P450, family 2, subfamily c, polypeptide 40	Mm.335940	13099	No Change	Down	5.18492	0.122198
96352_at	AI848845	2400001E08Rik	RIKEN cDNA 2400001E08 gene	Mm.334071	66508	No Change	Down	9.94748	0.467286
96357_at	AW212775	Arpc1b	actin related protein 2/3 complex, subunit 1B	Mm.30010	11867	No Change	Down	13.9983	0.663227
96435_at	X83974	Ttf1	transcription termination factor 1	Mm.252195	22130	No Change	Down	>14	1.61614
96492_at	AI593265		Adult retina cDNA, RIKEN full-length enriched library, clone:A930010B21 product:unknown EST, full insert sequence	Mm.25191	381697	No Change	Down	>14	2.24281
96517_at	AI035669	Habp2	hyaluronic acid binding protein 2	Mm.25791	226243	No Change	Down	>14	0.122198
96522_at	M19381	Calm1	calmodulin 1	Mm.285993	12313	No Change	Down	>14	1.61614
96526_at	AW228840		9 days embryo whole body cDNA, RIKEN full-length enriched library, clone:D030029J20 product:unknown EST, full insert sequence	Mm.168541		No Change	Down	>14	0.122198
96560_at	AA648027	BC029719	cDNA sequence BC029719		270179	No Change	Down	>14	0.467286
96564_at	X54401	Hspa8	heat shock protein 8	Mm.336743	15481	No Change	Down	>14	0.875559
96610_at	AW046442	Atp6v1h	ATPase, H+ transporting, lysosomal 50/57kDa, V1 subunit H	Mm.27082	108664	No Change	Down	3.15523	0.467286
96613_at	AI852095	5730536A07Rik	RIKEN cDNA 5730536A07 gene	Mm.27107	68250	No Change	Down	>14	0.618236
96617_at	AI844737	Drap1	Dr1 associated protein 1 (negative cofactor 2 alpha)	Mm.275446	66556	No Change	Down	>14	0.778881
96629_at	X04097	D7Rp2e	DNA segment, Chr 7, Roswell Park 2 complex, expressed	Mm.47904	110959	No Change	Down	>14	0.122198
96650_at	AI837724	Auh	AU RNA binding protein/enoyl-coenzyme A hydratase	Mm.252034	11992	No Change	Down	5.18492	0.488794
96652_at	AI849911	Mrpl28	mitochondrial ribosomal protein L28	Mm.273102	68611	No Change	Down	>14	0.875559
96658_at	AI841906	2900010J23Rik	RIKEN cDNA 2900010J23 gene	Mm.27344	72931	No Change	Down	>14	1.08798
96674_at	AW123553	Tnpo3	transportin 3	Mm.276381	320938	No Change	Down	>14	2.43815
96687_f_at	AI853864	2010100O12Rik	RIKEN cDNA 2010100O12 gene	Mm.27477	67067	No Change	Down	>14	1.61614
96688_at	AI845463	2610318G18Rik	RIKEN cDNA 2610318G18 gene	Mm.290488	67171	No Change	Down	>14	1.61614
96695_at	AF089812	Ube2a	ubiquitin-conjugating enzyme E2A, RAD6 homolog (S. cerevisiae)	Mm.172835	22209	No Change	Down	>14	2.02919
96696_at	AI837110	Hrmt1l2	heterogeneous nuclear ribonucleoproteins methyltransferase-like 2 (S. cerevisiae)	Mm.27545	15469	No Change	Down	>14	0.122198
96698_at	AI835520	Psmd5	proteasome (prosome, macropain) 26S subunit, non-ATPase, 5	Mm.270632	66998	No Change	Down	>14	1.33964
96701_at	U35833	Uble1b	ubiquitin-like 1 (sentrin) activating enzyme E1B	Mm.27560	50995	No Change	Down	>14	2.24281
96710_at	AI854262	H2av	H2A histone family, member V	Mm.27624	77605	No Change	Down	3.72424	0.122198
96716_at	AW121102	1110003E01Rik	RIKEN cDNA 1110003E01 gene	Mm.10709	68552	No Change	Down	>14	2.24281
96718_at	AB012727	Mtvr2	mammary tumor virus receptor 2	Mm.24281	17826	No Change	Down	3.72424	2.24281
96728_at	AI844151	DXImx38e	DNA segment, Chr X, Immunex 38, expressed	Mm.305725	54636	No Change	Down	11.7432	1.08798
96734_at	AA674143	Synj2bp	synaptojanin 2 binding protein	Mm.279603	24071	No Change	Down	4.06106	2.24281
96753_at	Y11905	Bcl7c	B-cell CLL/lymphoma 7C	Mm.89667	12055	No Change	Down	3.15523	1.84035
96765_at	AW120874	Peg3	paternally expressed 3	Mm.7952	18616	No Change	Down	6.52156	0.488794
96792_at	AI787317	Apob	apolipoprotein B	Mm.221239	238055	No Change	Down	>14	0.122198
96794_at	AI851584	Zfp622	zinc finger protein 622	Mm.29145	52521	No Change	Down	>14	2.86311
96806_at	AI843802	Lpin2	lipin 2	Mm.227924	64898	No Change	Down	7.50964	1.23342
96812_at	AF089721	Smo	smoothened homolog (Drosophila)	Mm.29279	319757	No Change	Down	4.63096	1.23342
96829_at	AW047083	D19Wsu162e	DNA segment, Chr 19, Wayne State University 162, expressed	Mm.297791	226178	No Change	Down	>14	1.33964
96834_at	AI843586	Sfrs9	splicing factor, arginine/serine rich 9	Mm.287826	108014	No Change	Down	4.06106	0.401263
96840_at	AI851243	Gabarapl2	GABA(A) receptor-associated protein like 2	Mm.257442	93739	No Change	Down	>14	2.24281
96862_at	AI848584	1110002B05Rik	RIKEN cDNA 1110002B05 gene	Mm.292775	104725	No Change	Down	>14	0.122198
96866_at	AW047756	Avpi1	arginine vasopressin-induced 1	Mm.30060	69534	No Change	Down	>14	0.122198
96868_at	AI196896	Fgb	fibrinogen, B beta polypeptide	Mm.30063	110135	No Change	Down	>14	0.488794
96869_at	AW124839	Gabarap	gamma-aminobutyric acid receptor associated protein	Mm.272460	56486	No Change	Down	>14	1.10572
96881_at	AW049394	Commd6	COMM domain containing 6		66200	No Change	Down	>14	0.354333
96882_at	AI842936	Ga17	dendritic cell protein GA17	Mm.30078	98221	No Change	Down	>14	0.122198
96885_at	AW122271	2510015F01Rik	RIKEN cDNA 2510015F01 gene	Mm.261681	70021	No Change	Down	6.52156	2.02919
96887_at	Y08702	Np15	nuclear protein 15.6	Mm.30084	104130	No Change	Down	13.9983	1.33964
96888_at	AI839814	Akr1a4	aldo-keto reductase family 1, member A4 (aldehyde reductase)	Mm.30085	58810	No Change	Down	3.15523	0.354333
96892_at	AI836804	Psma1	proteasome (prosome, macropain) subunit, alpha type 1	Mm.121265	26440	No Change	Down	>14	2.86311
96925_at	AW122429	2810024B22Rik	RIKEN cDNA 2810024B22 gene	Mm.273836	234407	No Change	Down	9.94748	0.875559
96938_at	AB028071	Keg1	kidney expressed gene 1	Mm.218561	64697	No Change	Down	13.9983	0.354333
96941_at	AI854043	Rabl4	RAB, member of RAS oncogene family-like 4	Mm.30191	67042	No Change	Down	4.06106	1.23342
96948_at	AI845337	Qdpr	quininoid dihydropteridine reductase	Mm.30204	110391	No Change	Down	6.52156	1.33964
96959_at	AW210080	Ube2n	ubiquitin-conjugating enzyme E2N	Mm.328239	93765	No Change	Down	>14	0.663227
97060_at	AW215489	Ywhaq	tyrosine 3-monooxygenase/tryptophan 5-monooxygenase activation protein, theta polypeptide	Mm.291458	22630	No Change	Down	8.63528	1.23342
97061_g_at	AW215489	Ywhaq	tyrosine 3-monooxygenase/tryptophan 5-monooxygenase activation protein, theta polypeptide	Mm.291458	22630	No Change	Down	6.52156	0.488794
97197_r_at	C78850					No Change	Down	11.7432	2.86311
97200_f_at	X65704	Snrpe	small nuclear ribonucleoprotein E	Mm.249110	20643	No Change	Down	>14	0.218342
97216_at	M93264	Pzp	pregnancy zone protein	Mm.260144	11287	No Change	Down	>14	0.218342
97229_at	AW061042	5730427N09Rik	RIKEN cDNA 5730427N09 gene	Mm.27796	59050	No Change	Down	>14	0.122198
97239_at	AI845106	D19Ertd721e	DNA segment, Chr 19, ERATO Doi 721, expressed	Mm.27839	225896	No Change	Down	>14	0.354333
97242_at	AI849011	0610010O12Rik	RIKEN cDNA 0610010O12 gene	Mm.272527	66060	No Change	Down	3.42777	0.122198
97250_at	AW049326	Nola3	nucleolar protein family A, member 3	Mm.272346	66181	No Change	Down	>14	2.43815
97252_at	AW120926	2610012O22Rik	RIKEN cDNA 2610012O22 gene	Mm.27871	69902	No Change	Down	>14	1.23342
97253_at	AI854343	Tpd52l2	tumor protein D52-like 2	Mm.136648	66314	No Change	Down	8.63528	1.23342
97254_at	AA690061	Rbm8	RNA binding motif protein 8	Mm.338000	60365	No Change	Down	>14	0.875559
97257_at	AW122766	Lactb2	lactamase, beta 2	Mm.89572	212442	No Change	Down	>14	2.86311
97262_at	AW050305	Csnk1d	casein kinase 1, delta	Mm.216227	104318	No Change	Down	4.06106	0.488794
97265_at	AI835060	1810013D10Rik	RIKEN cDNA 1810013D10 gene	Mm.27900	66278	No Change	Down	3.42777	0.663227
97271_at	AI845593	1500034E06Rik	RIKEN cDNA 1500034E06 gene	Mm.45683	78304	No Change	Down	>14	2.43815
97274_at	Y13071	Psmd14	proteasome (prosome, macropain) 26S subunit, non-ATPase, 14	Mm.218198	59029	No Change	Down	4.63096	0.122198
97285_f_at	AW120609	Ubxd1	UBX domain containing 1	Mm.28000	66530	No Change	Down	5.69045	0.663227
97293_at	AI842108	Rbm10	RNA binding motif protein 10	Mm.279194	236732	No Change	Down	>14	1.08798
97302_at	AI854285	Ivns1abp	influenza virus NS1A binding protein	Mm.33764	117198	No Change	Down	>14	0.401263
97305_at	AW123267	1110017C15Rik	RIKEN cDNA 1110017C15 gene	Mm.334789	66164	No Change	Down	>14	1.10572
97311_at	AI836509	6720456B07Rik	RIKEN cDNA 6720456B07 gene	Mm.28077	101314	No Change	Down	>14	1.84035
97318_at	AI846197	Hars2	histidyl tRNA synthetase 2	Mm.28109	66044	No Change	Down	>14	0.354333
97329_at	AW124061	C77668	expressed sequence C77668	Mm.268564	229543	No Change	Down	9.94748	1.47648
97356_at	AI839653	1810008O21Rik	RIKEN cDNA 1810008O21 gene	Mm.29633	69094	No Change	Down	7.50964	0.488794
97379_at	D42083	Fbp2	fructose bisphosphatase 2	Mm.289741	14120	No Change	Down	5.18492	1.61614
97385_at	AJ242909	Nagk	N-acetylglucosamine kinase	Mm.190650	56174	No Change	Down	>14	1.61614
97395_at	AW122465	Prp19	PRP19/PSO4 homolog (S. cerevisiae)	Mm.19091	28000	No Change	Down	>14	0.875559
97409_at	U19119	Ifi1	interferon inducible protein 1	Mm.29938	15944	No Change	Down	>14	0.122198
97412_at	AI843157	3300001G02Rik	RIKEN cDNA 3300001G02 gene	Mm.29952	78372	No Change	Down	>14	0.663227
97441_at	AI839299	Acin1	apoptotic chromatin condensation inducer 1	Mm.297078	56215	No Change	Down	9.94748	2.24281
97448_at	AI845165	9030221M09Rik	RIKEN cDNA 9030221M09 gene	Mm.273765	320951	No Change	Down	7.50964	0.467286
97452_at	AI853078	H2afy	H2A histone family, member Y	Mm.283802	26914	No Change	Down	7.50964	0.875559
97459_at	AI851441	Psma4	proteasome (prosome, macropain) subunit, alpha type 4	Mm.30270	26441	No Change	Down	>14	2.43815
97477_at	AW124594	Timm8b	translocase of inner mitochondrial membrane 8 homolog b (yeast)	Mm.276536	30057	No Change	Down	>14	0.122198
97486_at	AA693246	U2af1	U2 small nuclear ribonucleoprotein auxiliary factor (U2AF) 1	Mm.259570	108121	No Change	Down	>14	0.663227
97514_at	AW046438	1810063B05Rik	RIKEN cDNA 1810063B05 gene	Mm.31946	67892	No Change	Down	>14	0.663227
97535_at	D87661	Ywhah	tyrosine 3-monooxygenase/tryptophan 5-monooxygenase activation protein, eta polypeptide	Mm.332314	22629	No Change	Down	11.7432	0.122198
97539_at	AI854416	Hrmt1l3	heterogeneous nuclear ribonucleoprotein methyltransferase-like 3 (S. cerevisiae)	Mm.33202	71974	No Change	Down	>14	1.47648
97688_at	AI666506		16 days neonate thymus cDNA, RIKEN full-length enriched library, clone:A130082C12 product:unknown EST, full insert sequence	Mm.37370		No Change	Down	>14	0.875559
97703_at	AI427631	Bxdc1	brix domain containing 1	Mm.11480	67239	No Change	Down	>14	1.23342
97740_at	AI642662	Dusp16	dual specificity phosphatase 16	Mm.3994	70686	No Change	Down	>14	2.43815
97798_at	AW121496	4930504E06Rik	RIKEN cDNA 4930504E06 gene	Mm.279287	75007	No Change	Down	>14	0.467286
97802_at	AI850195	2310066N05Rik	RIKEN cDNA 2310066N05 gene	Mm.28128	70285	No Change	Down	13.9983	2.24281
97808_at	AI844532	Sf3b1	splicing factor 3b, subunit 1	Mm.279736	81898	No Change	Down	>14	2.02919
97818_at	AI838691	Snx4	sorting nexin 4	Mm.28196	69150	No Change	Down	>14	0.488794
97819_at	AI843119	Gsto1	glutathione S-transferase omega 1	Mm.282	14873	No Change	Down	>14	0.122198
97820_at	AB027012	Galk1	galactokinase 1	Mm.2820	14635	No Change	Down	>14	1.47648
97828_at	AF033115	Siva	Cd27 binding protein (Hindu God of destruction)	Mm.289812	30954	No Change	Down	8.63528	1.23342
97839_at	AI841960	Snx6	sorting nexin 6	Mm.28240	72183	No Change	Down	13.9983	1.33964
97841_at	AI838663	1500016L11Rik	RIKEN cDNA 1500016L11 gene	Mm.295670	68953	No Change	Down	11.7432	0.354333
97876_at	AI842008	Vps29	vacuolar protein sorting 29 (S. pombe)	Mm.216528	56433	No Change	Down	5.69045	0.122198
97886_at	AI530375	Spr	sepiapterin reductase	Mm.28393	20751	No Change	Down	>14	0.663227
97887_at	Z22216	Apoc2	apolipoprotein C-II	Mm.28394	11813	No Change	Down	11.7432	0.122198
97896_r_at	AW125218	Hat1	histidine aminotransferase 1	Mm.272472	107435	No Change	Down	11.7432	0.875559
97904_at	AW123953	Actr3	ARP3 actin-related protein 3 homolog (yeast)	Mm.183102	74117	No Change	Down	>14	0.122198
97907_at	AW049564	Lsm7	LSM7 homolog, U6 small nuclear RNA associated (S. cerevisiae)	Mm.306162	66094	No Change	Down	13.9983	0.122198
97911_at	AI835950	0910001L09Rik	RIKEN cDNA 0910001L09 gene	Mm.206901	66096	No Change	Down	8.63528	0.663227
97915_at	AW124144	Plekhb2	pleckstrin homology domain containing, family B (evectins) member 2	Mm.246389	226971	No Change	Down	8.63528	1.08798
97947_at	AI836959	Adam10	a disintegrin and metalloprotease domain 10	Mm.3037	11487	No Change	Down	>14	1.23342
97962_at	AF041859	Synj2	synaptojanin 2	Mm.236068	20975	No Change	Down	13.9983	1.08798
97966_at	AI848209	Ncoa5	nuclear receptor coactivator 5	Mm.233080	228869	No Change	Down	5.69045	2.24281
97969_at	U09416	Nr1h4	nuclear receptor subfamily 1, group H, member 4	Mm.3095	20186	No Change	Down	13.9983	1.47648
97979_at	AI849126	Ppp1r7	protein phosphatase 1, regulatory (inhibitor) subunit 7	Mm.88704	66385	No Change	Down	>14	2.02919
97983_s_at	D45903	Stxbp1	syntaxin binding protein 1	Mm.278865	20910	No Change	Down	5.18492	2.86311
97986_at	U91511	Entpd2	ectonucleoside triphosphate diphosphohydrolase 2	Mm.298775	12496	No Change	Down	>14	0.663227
98011_at	AL078630	Gabbr1	gamma-aminobutyric acid (GABA-B) receptor, 1	Mm.32191	54393	No Change	Down	3.42777	1.84035
98013_at	AA666464	BC033609	cDNA sequence BC033609	Mm.3224	210998	No Change	Down	11.7432	0.122198
98015_at	AF005036	Scamp3	secretory carrier membrane protein 3	Mm.257052	24045	No Change	Down	8.63528	2.43815
98024_at	X55316	Nfyb	nuclear transcription factor-Y beta	Mm.245998	18045	No Change	Down	>14	1.84035
98038_at	AF022465	Hmgb3	high mobility group box 3	Mm.336087	15354	No Change	Down	>14	1.23342
98075_at	AW121683	G431001I09Rik	RIKEN cDNA G431001I09 gene	Mm.181490	98828	No Change	Down	>14	1.84035
98089_at	AI840541	1190005P17Rik	RIKEN cDNA 1190005P17 gene	Mm.291755	66225	No Change	Down	>14	2.43815
98101_at	AI851798	Gtf2a2	general transcription factor II A, 2	Mm.293117	235459	No Change	Down	>14	0.488794
98110_at	AI853375	Mdm2	transformed mouse 3T3 cell double minute 2	Mm.22670	17246	No Change	Down	>14	0.354333
98129_at	AI852553		M.musculus mRNA for testis-specific thymosin beta-10	Mm.346305		No Change	Down	9.94748	0.354333
98136_at	AF031486	Sms	spermine synthase	Mm.18652	20603	No Change	Down	>14	0.467286
[truncated: 10,490 more rows]
