# Supplementary material for: Computational expression deconvolution in a complex mammalian organ
Source: BMC Bioinformatics. 2006 Jul 3;7:328. doi: 10.1186/1471-2105-7-328 (PMC1559723; doi:10.1186/1471-2105-7-328)
Supplement: Additional File 3 — GO terms significantly associated with genes activated by pregnancy. An Excel file containing the GO terms significantly associated with genes whose expression were considered to be significantly regulated, both before ("Pre-adj") and after ("Post-adj") taking estimated changes in cell compartment sizes into account in the mammary glands of d18 pregnant and 10 wk nulliparous mice. [file 1471-2105-7-328-S3.xls]

## Sheet: Sheet1
Additional file 3 Gene Ontology (GO) terms that are significantly associated with gene lists that are differentially expressed in d18 pregnant vs. 10wk nulliparous mammary gland. Associations are shown before ("Pre_adj") and after ("Post_adj") correcting for estimated changes in cell compartment sizes.
GO category	GO term	Pre_adj	Post_adj
(a) Upregulated genes
GO Biological Process	biosynthesis	X
GO Biological Process	cellular biosynthesis	X
GO Cellular Component	cytoplasm	X	X
GO Cellular Component	endomembrane system		X
GO Cellular Component	endoplasmic reticulum		X
GO Cellular Component	endoplasmic reticulum membrane		X
GO Biological Process	establishment of localization		X
GO Biological Process	establishment of protein localization	X	X
GO Cellular Component	Golgi apparatus	X	X
GO Cellular Component	Golgi membrane		X
GO Biological Process	intracellular protein transport	X	X
GO Biological Process	intracellular transport		X
GO Biological Process	localization		X
GO Biological Process	macromolecule biosynthesis	X
GO Cellular Component	membrane		X
GO Cellular Component	nuclear envelope-endoplasmic reticulum network		X
GO Cellular Component	organelle membrane		X
GO Biological Process	protein biosynthesis	X
GO Biological Process	protein localization	X	X
GO Biological Process	protein transport	X	X
GO Molecular Function	protein transporter activity	X	X
GO Biological Process	translation	X
GO Biological Process	transport		X
(b) Downregulated genes
GO Biological Process	carboxylic acid metabolism	X
GO Biological Process	cell adhesion	X
GO Biological Process	cellular lipid metabolism	X
GO Biological Process	defense response	X
GO Biological Process	fatty acid metabolism	X
GO Biological Process	generation of precursor metabolites and energy		X
GO Biological Process	immune response	X
GO Biological Process	lipid metabolism	X
GO Biological Process	organic acid metabolism	X
GO Biological Process	response to biotic stimulus	X
GO Cellular Component	collagen	X
GO Cellular Component	cytoplasm		X
GO Cellular Component	extracellular matrix	X
GO Cellular Component	extracellular matrix (sensu Metazoa)	X
GO Cellular Component	extracellular region	X
GO Cellular Component	extracellular space	X
GO Cellular Component	intracellular		X
GO Cellular Component	intracellular membrane-bound organelle		X
GO Cellular Component	intracellular organelle		X
GO Cellular Component	membrane-bound organelle		X
GO Cellular Component	mitochondrial matrix		X
GO Cellular Component	mitochondrial ribosome		X
GO Cellular Component	mitochondrion	X	X
GO Cellular Component	organellar ribosome		X
GO Cellular Component	organelle		X
GO Cellular Component	ribonucleoprotein complex		X
GO Cellular Component	ribosome		X
GO Molecular Function	calcium ion binding	X
GO Molecular Function	catalytic activity	X	X
GO Molecular Function	cation binding	X
GO Molecular Function	cell adhesion molecule activity	X
GO Molecular Function	electron transporter activity		X
GO Molecular Function	extracellular matrix structural constituent	X
GO Molecular Function	glycosaminoglycan binding	X
GO Molecular Function	heparin binding	X
GO Molecular Function	ion binding	X
GO Molecular Function	metal ion binding	X
GO Molecular Function	oxidoreductase activity	X	X
GO Molecular Function	pattern binding	X
GO Molecular Function	polysaccharide binding	X
GO Molecular Function	structural constituent of ribosome		X
