# Supplementary material for: Computational expression deconvolution in a complex mammalian organ
Source: BMC Bioinformatics. 2006 Jul 3;7:328. doi: 10.1186/1471-2105-7-328 (PMC1559723; doi:10.1186/1471-2105-7-328)
Supplement: Additional File 4 — Genes regulated by oncogenic Ras activation. An Excel file containing genes on Affymetrix MG-U74Av2 arrays that were analyzed by comparing mammary tissues at d4 and d0 following Ras activation. The file lists the change calls of genes before ("Pre-adj") and after ("Post-adj") taking the estimated changes of cell compartment sizes into account. [file 1471-2105-7-328-S4.xls]

## Sheet: MG_U74Av2_all_probesets
Additional File 4 Gene regulation in mammary gland detected by SAM before and after signal adjustment following Ras activation (d4) compared with uninduced (d0) MTB/TRAS mice
Probeset	Acc#	Symbol	Gene name	Unigene	Locusid	Pre_adj	Post_adj	Pre_q-value	Post_q-value
100041_at	AW124133	3010027G13Rik	RIKEN cDNA 3010027G13 gene	Mm.44226	68066	Down	Down	0.615272	0.331581
100564_at	AF068199	Ddt	D-dopachrome tautomerase	Mm.298947	13202	Down	Down	0.220432	0.107464
100571_at	AW123934	Laptm4b	lysosomal-associated protein transmembrane 4B	Mm.197518	114128	Down	Down	1.54775	0.591717
100596_at	M32032	Selenbp1	selenium binding protein 1	Mm.196558	20341	Down	Down	2.00635	0.562086
100606_at	M18070	Prnp	prion protein	Mm.648	19122	Down	Down	0.220432	0.158243
100633_at	AW124268	2810484M10Rik	RIKEN cDNA 2810484M10 gene	Mm.177724	67247	Down	Down	0.729984	0.107464
100877_at	AI194274	1810058I24Rik	RIKEN cDNA 1810058I24 gene		67705	Down	Down	2.95881	1.25031
101042_f_at	U51014	Pep4	peptidase 4		18624	Down	Down	2.29995	0.483844
101408_at	AF010499	Gamt	guanidinoacetate methyltransferase	Mm.7329	14431	Down	Down	1.3321	2.02722
101525_at	AI848871	Ndufb10	NADH dehydrogenase (ubiquinone) 1 beta subcomplex, 10	Mm.1129	68342	Down	Down	0.220432	1.39216
101538_i_at	AW226939	Ces3	carboxylesterase 3	Mm.292803	104158	Down	Down	0.729984	1.54788
101539_f_at	AW226939	Ces3	carboxylesterase 3	Mm.292803	104158	Down	Down	0.220432	1.25031
101566_f_at	M17818	Mup1	major urinary protein 1	Mm.347469	17840	Down	Down	2.74058	1.54788
101635_f_at	M16360	Mup1	major urinary protein 1	Mm.335875	17840	Down	Down	2.74058	1.54788
101682_f_at	M16358	Mup4	major urinary protein 4	Mm.34335	17843	Down	Down	1.54775	0.923084
101861_at	AF031919	Sgce	sarcoglycan, epsilon	Mm.8739	20392	Down	Down	0.220432	0.356366
101910_f_at	M16359	Mup3	major urinary protein 3	Mm.250267	17842	Down	Down	0.356623	0.158243
101971_at	AW061255	2500002L14Rik	RIKEN cDNA 2500002L14 gene	Mm.333157	66510	Down	Down	1.16041	0.107464
102059_at	AW125418	Nicn1	nicolin 1	Mm.10407	66257	Down	Down	0.48434	0.107464
102366_at	AA718169	Retn	resistin	Mm.1181	57264	Down	Down	0.356623	0.107464
102407_at	M68898	Mcpt5	mast cell protease 5	Mm.1252	17228	Down	Down	0.220432	0.107464
103001_at	U43836	Vegfb	vascular endothelial growth factor B	Mm.15607	22340	Down	Down	0.719868	0.726056
103297_at	X98848	Pfkfb1	6-phosphofructo-2-kinase/fructose-2,6-biphosphatase 1	Mm.249131	18639	Down	Down	0.615272	2.25949
103536_at	AB017270	Tmeff2	transmembrane protein with EGF-like and two follistatin-like domains 2	Mm.337216	56363	Down	Down	0.356623	0.435236
103644_at	D13139	Dpep1	dipeptidase 1 (renal)	Mm.20388	13479	Down	Down	0.729984	1.25031
103881_at	AA691185	1110013G13Rik	RIKEN cDNA 1110013G13 gene	Mm.210305	74776	Down	Down	2.29995	0.107464
103974_at	AI005782	Tmprss2	transmembrane protease, serine 2	Mm.276145	50528	Down	Down	0.719868	0.107464
104172_at	M64817	Folr2	folate receptor 2 (fetal)	Mm.2724	14276	Down	Down	0.615272	0.562086
104381_at	AF085745	Nr1h3	nuclear receptor subfamily 1, group H, member 3	Mm.22690	22259	Down	Down	0.615272	0.726056
104390_at	AI836916	Anp32a	acidic (leucine-rich) nuclear phosphoprotein 32 family, member A	Mm.269088	11737	Down	Down	2.74058	1.05976
104564_at	U02982	Scg3	secretogranin III	Mm.2386	20255	Down	Down	2.95881	2.25949
104739_at	AW045650	9130410M22Rik	RIKEN cDNA 9130410M22 gene	Mm.24670	102791	Down	Down	2.00635	1.54788
160085_at	U35741	Tst	thiosulfate sulfurtransferase, mitochondrial	Mm.15312	22117	Down	Down	0.356623	0.107464
160128_at	AA882332	Pccb	propionyl Coenzyme A carboxylase, beta polypeptide	Mm.335385	66904	Down	Down	2.74058	2.02722
160230_at	AI852363		CDNA clone MGC:58837 IMAGE:6773943, complete cds	Mm.27396		Down	Down	1.54775	1.54788
160455_s_at	AW123786	D10Ertd749e	DNA segment, Chr 10, ERATO Doi 749, expressed	Mm.62876	52696	Down	Down	1.5853	1.39216
160479_at	M29394	Cat	catalase	Mm.4215	12359	Down	Down	1.16041	0.331581
160610_at	D86916	Pcdha4	protocadherin alpha 4		12936	Down	Down	2.48783	1.7641
161018_at	AI661590	2310010J17Rik	RIKEN cDNA 2310010J17 gene		78329	Down	Down	2.95881	0.923084
161860_f_at	AV062608	1500034E06Rik	RIKEN cDNA 1500034E06 gene	Mm.45683	78304	Down	Down	2.00635	0.107464
162077_f_at	AV327760	Scd2	stearoyl-Coenzyme A desaturase 2	Mm.193096	20250	Down	Down	0.356623	0.158243
162286_r_at	AV373294	A430096B05Rik	RIKEN cDNA A430096B05 gene	Mm.292276	215384	Down	Down	1.73078	0.726056
92180_at	AI851599	Gm461	gene model 461, (NCBI)	Mm.33796	243529	Down	Down	0.220432	0.591717
92348_at	AI841022	Thra	thyroid hormone receptor alpha	Mm.265917	21833	Down	Down	0.615272	1.25031
92582_at	L42115	Slc1a5	solute carrier family 1 (neutral amino acid transporter), member 5	Mm.1056	20514	Down	Down	0.356623	0.681525
92831_at	AI846308	Sfxn1	sideroflexin 1	Mm.134191	14057	Down	Down	0.615272	0.158243
92971_at	AW125849	9130213B05Rik	RIKEN cDNA 9130213B05 gene	Mm.5002	231440	Down	Down	0.220432	0.107464
93056_g_at	AW049376	1110054N06Rik	RIKEN cDNA 1110054N06 gene	Mm.15351	68839	Down	Down	2.48783	2.71431
93252_at	X81816	Bcap31	B-cell receptor-associated protein 31	Mm.17	27061	Down	Down	2.48783	0.726056
93500_at	M63245	Alas1	aminolevulinic acid synthase 1	Mm.290578	11655	Down	Down	0.220432	0.356366
93543_f_at	J03952	Gstm1	glutathione S-transferase, mu 1	Mm.37199	14862	Down	Down	0.798976	0.681525
93754_at	AF030343	Ech1	enoyl coenzyme A hydratase 1, peroxisomal	Mm.349610	51798	Down	Down	0.356623	2.25949
94063_at	X85991	Sema4a	sema domain, immunoglobulin domain (Ig), transmembrane domain (TM) and short cytoplasmic domain, (semaphorin) 4A	Mm.22061	20351	Down	Down	2.29995	0.726056
94206_at	AC002397	Grcc10	gene rich cluster, C10 gene	Mm.3172	14790	Down	Down	2.29995	0.216002
94216_at	AW121091	Sdhc	succinate dehydrogenase complex, subunit C, integral membrane protein	Mm.198138	66052	Down	Down	0.220432	0.681525
94241_at	AI837229	Coasy	Coenzyme A synthase	Mm.182271	71743	Down	Down	0.615272	1.10618
94266_at	AW121737	Hcfc1r1	host cell factor C1 regulator 1 (XPO1-dependent)	Mm.328831	353502	Down	Down	2.48783	1.7641
94515_at	AW208628	Sqrdl	sulfide quinone reductase-like (yeast)	Mm.28986	59010	Down	Down	0.48434	0.107464
94556_at	AI746846	Snx10	sorting nexin 10	Mm.294166	71982	Down	Down	0.615272	1.7641
94811_s_at	AJ002366	Gtf2h1	general transcription factor II H, polypeptide 1	Mm.22700	14884	Down	Down	0.719868	2.71431
94940_at	AW123316	Mccc1	methylcrotonoyl-Coenzyme A carboxylase 1 (alpha)	Mm.249016	72039	Down	Down	0.615272	0.483844
94956_at	AF021031	Dgcr6	DiGeorge syndrome critical region gene 6	Mm.27155	13353	Down	Down	1.73078	0.301078
95074_at	AW125309	Pex19	peroxisome biogenesis factor 19	Mm.247764	19298	Down	Down	0.220432	0.301078
95135_at	AI844396	3110038L01Rik	RIKEN cDNA 3110038L01 gene	Mm.29429	68041	Down	Down	2.95881	1.10618
95453_f_at	AF087687	S100a1	S100 calcium binding protein A1	Mm.24662	20193	Down	Down	0.220432	0.356366
95485_at	D29639	Hadhsc	L-3-hydroxyacyl-Coenzyme A dehydrogenase, short chain	Mm.260164	15107	Down	Down	0.220432	0.562086
95523_at	AI839718	6530401D17Rik	RIKEN cDNA 6530401D17 gene	Mm.328305	76219	Down	Down	0.220432	0.331581
95641_at	AI853899	MGC41689	hypothetical LOC211623	Mm.291754	211623	Down	Down	1.3321	1.39216
95758_at	M26270	Scd2	stearoyl-Coenzyme A desaturase 2	Mm.193096	20250	Down	Down	0.220432	0.107464
96023_at	AI852472	D8Wsu151e	DNA segment, Chr 8, Wayne State University 151, expressed	Mm.274894	234729	Down	Down	2.48783	1.25031
96047_at	U63146	Rbp4	retinol binding protein 4, plasma	Mm.300231	19662	Down	Down	0.220432	0.107464
96057_at	AI647493	Aldh2	aldehyde dehydrogenase 2, mitochondrial	Mm.284446	11669	Down	Down	0.719868	0.331581
96058_s_at	U07235	Aldh2	aldehyde dehydrogenase 2, mitochondrial	Mm.284446	11669	Down	Down	0.220432	0.107464
96110_at	U31966	Cbr1	carbonyl reductase 1	Mm.26940	12408	Down	Down	2.48783	0.107464
96122_at	AW049373	2310016A09Rik	RIKEN cDNA 2310016A09 gene	Mm.28108	69574	Down	Down	0.356623	0.107464
96240_at	AI851309	D15Ertd405e	DNA segment, Chr 15, ERATO Doi 405, expressed	Mm.196630	380967	Down	Down	1.73078	0.107464
96712_at	AI848508	Smoc1	SPARC related modular calcium binding 1	Mm.273295	64075	Down	Down	0.220432	2.25949
96742_at	AA717826	Dpt	dermatopontin	Mm.28935	56429	Down	Down	0.87484	1.7641
96789_i_at	AW125222	Galm	galactose mutarotase	Mm.29098	319625	Down	Down	1.54775	2.71431
96876_at	U34259	Laptm4a	lysosomal-associated protein transmembrane 4A	Mm.30071	17775	Down	Down	0.220432	0.107464
96899_at	AW123802	Ndufs3	NADH dehydrogenase (ubiquinone) Fe-S protein 3	Mm.30113	68349	Down	Down	0.356623	2.02722
96915_f_at	AA879764	Ndufa3	NADH dehydrogenase (ubiquinone) 1 alpha subcomplex, 3	Mm.17851	66091	Down	Down	0.615272	1.7641
97279_at	AI837615	Hibadh	3-hydroxyisobutyrate dehydrogenase	Mm.286458	58875	Down	Down	0.220432	1.25031
97313_at	U07950	Gdi1	guanosine diphosphate (GDP) dissociation inhibitor 1	Mm.205830	14567	Down	Down	2.00635	0.331581
97681_f_at	J03953	Gstm3	glutathione S-transferase, mu 3	Mm.347436	14864	Down	Down	0.356623	0.562086
97916_at	AI116222	5730494N06Rik	RIKEN cDNA 5730494N06 gene	Mm.30116	70612	Down	Down	2.00635	0.681525
98042_at	AW049787	Scpep1	serine caroboxypeptidase 1	Mm.34126	74617	Down	Down	2.48783	0.158243
98120_at	AI844807	Mrpl27	mitochondrial ribosomal protein L27	Mm.34951	94064	Down	Down	0.356623	0.107464
98121_at	D49744	Fnta	farnesyltransferase, CAAX box, alpha	Mm.3496	14272	Down	Down	2.74058	1.25031
98131_at	D78646	Cryz	crystallin, zeta	Mm.235152	12972	Down	Down	1.16041	0.107464
98472_at	Y00629	C920025E04Rik	RIKEN cDNA C920025E04 gene		319828	Down	Down	2.29995	0.681525
98924_at	Y08027	Art3	ADP-ribosyltransferase 3	Mm.263514	109979	Down	Down	0.220432	0.107464
98926_at	AI838601	Vamp2	vesicle-associated membrane protein 2	Mm.28643	22318	Down	Down	1.20938	2.02722
98960_s_at	AF029792	B3galt3	UDP-Gal:betaGlcNAc beta 1,3-galactosyltransferase, polypeptide 3	Mm.153710	26879	Down	Down	0.220432	0.923084
99077_at	X07750	Thra	thyroid hormone receptor alpha	Mm.265917	21833	Down	Down	2.48783	1.10618
99087_at	AW060179	D10Ertd749e	DNA segment, Chr 10, ERATO Doi 749, expressed	Mm.62876	52696	Down	Down	2.00635	0.726056
99166_at	AI845963	0610012G03Rik	RIKEN cDNA 0610012G03 gene	Mm.347369	106264	Down	Down	0.719868	0.158243
99544_at	AA980916	Dguok	deoxyguanosine kinase	Mm.42234	27369	Down	Down	1.5853	0.376473
99972_at	J04758	Tph1	tryptophan hydroxylase 1	Mm.248684	21990	Down	Down	1.3321	0.847065
94664_at	AA408304	Irs3	insulin receptor substrate 3	Mm.24486	16369	Down	Down	0.220432	2.71431
96588_at	D10204	Ptger3	prostaglandin E receptor 3 (subtype EP3)	Mm.30424	19218	Down	Down	0.615272	1.7641
93826_at	AI956230	Ppp2r5a	protein phosphatase 2, regulatory subunit B (B56), alpha isoform	Mm.205569	226849	Down	Down	0.220432	1.10618
103619_at	AI850017	1810044O22Rik	RIKEN cDNA 1810044O22 gene	Mm.20242	66427	Down	Down	0.356623	1.39216
92786_at	AI626942	Efhd1	EF hand domain containing 1	Mm.247951	98363	Down	Down	2.00635	2.25949
160350_at	AW060750	Gstz1	glutathione transferase zeta 1 (maleylacetoacetate isomerase)	Mm.29652	14874	Down	Down	0.220432	0.107464
99154_s_at	AW122625	1810020D17Rik	RIKEN cDNA 1810020D17 gene	Mm.41583	66273	Down	Down	0.220432	1.7641
92224_at	X79199	Tna	tetranectin (plasminogen binding protein)	Mm.34588	21922	Down	Down	0.798976	2.02722
100437_g_at	M27008	Orm1	orosomucoid 1	Mm.4777	18405	Down	Down	0.220432	0.483844
103904_at	X81584	Igfbp6	insulin-like growth factor binding protein 6		16012	Down	Down	0.220432	0.681525
160571_at	AF020039	Idh1	isocitrate dehydrogenase 1 (NADP+), soluble	Mm.9925	15926	Down	Down	1.20938	2.02722
95060_at	AF058054	Slc16a7	solute carrier family 16 (monocarboxylic acid transporters), member 7	Mm.29161	20503	Down	Down	1.16041	2.02722
160358_at	AI847784	Cd34	CD34 antigen	Mm.29798	12490	Down	Down	0.356623	1.10618
95426_at	AW048512	Echs1	enoyl Coenzyme A hydratase, short chain, 1, mitochondrial	Mm.24452	93747	Down	Down	0.220432	1.10618
100436_at	M27008	Orm1	orosomucoid 1	Mm.4777	18405	Down	Down	0.356623	1.10618
92574_at	AI851046	Sdhd	succinate dehydrogenase complex, subunit D, integral membrane protein	Mm.10406	66925	Down	Down	0.356623	0.847065
103087_at	L02331	Sult1a1	sulfotransferase family 1A, phenol-preferring, member 1	Mm.17339	20887	Down	Down	2.00635	2.71431
104325_at	AI461631	1110025G12Rik	RIKEN cDNA 1110025G12 gene	Mm.22455	77037	Down	Down	0.220432	1.25031
96730_at	X81323	Tpp2	tripeptidyl peptidase II	Mm.234139	22019	Down	Down	1.16041	1.54788
101058_at	J00356	Amy1	amylase 1, salivary	Mm.33941	11722	Down	Down	0.220432	0.158243
94801_at	AI607332	Pgrmc2	progesterone receptor membrane component 2	Mm.40321	70804	Down	Down	0.220432	0.356366
101082_at	J02652	Mod1	malic enzyme, supernatant	Mm.148155	17436	Down	Down	0.220432	0.107464
160877_at	AA647799	Ogn	osteoglycin	Mm.4258	18295	Down	Down	0.798976	1.54788
92581_at	U07159	Acadm	acetyl-Coenzyme A dehydrogenase, medium chain	Mm.10530	11364	Down	Down	0.220432	1.05976
103665_at	AW122523	Elovl6	ELOVL family member 6, elongation of long chain fatty acids (yeast)	Mm.314113	170439	Down	Down	0.220432	0.107464
100977_at	AA691492	D530020C15Rik	RIKEN cDNA D530020C15 gene	Mm.34411	228026	Down	Down	0.798976	0.158243
101115_at	J03298	Ltf	lactotransferrin	Mm.282359	17002	Down	Down	0.798976	0.356366
102421_at	AI847950	2400010G15Rik	RIKEN cDNA 2400010G15 gene	Mm.12787	76483	Down	Down	2.95881	2.25949
102708_at	U67065	Btn1a1	butyrophilin, subfamily 1, member A1	Mm.1420	12231	Down	Down	2.29995	1.25031
102931_at	V00856	Wap	whey acidic protein	Mm.268094	22373	Down	Down	0.615272	0.356366
103729_at	M36775	Lama1	laminin, alpha 1	Mm.243	16772	Down	Down	1.73078	1.39216
103794_i_at	AA986114	Timd2	T-cell immunoglobulin and mucin domain containing 2	Mm.234654	171284	Down	Down	0.356623	0.356366
103795_f_at	AA986114	Timd2	T-cell immunoglobulin and mucin domain containing 2	Mm.234654	171284	Down	Down	2.95881	2.02722
104200_at	AW048729	Slc5a6	solute carrier family 5 (sodium-dependent vitamin transporter), member 6	Mm.205463	330064	Down	Down	0.356623	1.7641
160391_at	AI853364	Fads1	fatty acid desaturase 1	Mm.30158	76267	Down	Down	0.356623	0.107464
92587_at	L29123	Fdx1	ferredoxin 1	Mm.1061	14148	Down	Down	0.48434	0.562086
92778_i_at	Z22552					Down	Down	0.798976	0.376473
92779_f_at	Z22552					Down	Down	1.20938	0.923084
92780_f_at	M90535	Mtv43	mammary tumor virus locus 43		17807	Down	Down	1.20938	0.591717
97987_at	U66900	Igfals	insulin-like growth factor binding protein, acid labile subunit	Mm.3135	16005	Down	Down	0.220432	0.107464
99422_at	U53591	Fau-ps3	Finkel-Biskis-Reilly murine sarcoma virus (FBR-MuSV) ubiquitously expressed (fox derived), pseudogene 3		14112	Down	Down	1.5853	2.71431
102918_at	M84683	Muc1	mucin 1, transmembrane	Mm.16193	17829	Down	Down	2.48783	0.107464
103964_at	U85259	Esrra	estrogen related receptor, alpha	Mm.260481	26379	Down	Down	2.29995	2.71431
100039_at	AW125880	Tmem4	transmembrane protein 4	Mm.44220	56530	Down	Down	2.95881	0.107464
100629_at	U24428	Gstm5	glutathione S-transferase, mu 5	Mm.282351	14866	Down	Down	1.73078	0.107464
100973_i_at	AA672499	Ccl27	chemokine (C-C motif) ligand 27	Mm.335946	20301	Down	Down	2.00635	2.71431
101084_f_at	AI527477	Dpm3	dolichyl-phosphate mannosyltransferase polypeptide 3	Mm.272927	68563	Down	Down	2.48783	0.158243
101123_at	U76253	Itm2b	integral membrane protein 2B	Mm.4266	16432	Down	Down	0.356623	0.107464
101471_at	D63764	Pklr	pyruvate kinase liver and red blood cell	Mm.8359	18770	Down	Down	0.993282	0.107464
101574_f_at	M75717	Serpina1a	serine (or cysteine) proteinase inhibitor, clade A, member 1a	Mm.259233	20700	Down	Down	0.729984	0.107464
101909_f_at	M16357	Mup3	major urinary protein 3	Mm.250267	17842	Down	Down	0.798976	0.435236
102103_f_at	AI482454	Txnl2	thioredoxin-like 2	Mm.267692	30926	Down	Down	2.29995	0.301078
102324_at	AF036875	Dnajc4	DnaJ (Hsp40) homolog, subfamily C, member 4	Mm.10721	57431	Down	Down	1.16041	1.7641
103914_at	AI847114	Pcyt2	phosphate cytidylyltransferase 2, ethanolamine	Mm.21439	68671	Down	Down	0.729984	0.726056
103924_at	AW048884	D8Ertd319e	DNA segment, Chr 8, ERATO Doi 319, expressed	Mm.24117	52123	Down	Down	2.00635	0.158243
104301_at	AI852414	2410018G20Rik	RIKEN cDNA 2410018G20 gene	Mm.22351	72083	Down	Down	0.356623	0.158243
160117_at	AI850638	Tef	thyrotroph embryonic factor	Mm.270278	21685	Down	Down	0.993282	1.10618
160346_at	AI841825	6330580J24Rik	RIKEN cDNA 6330580J24 gene	Mm.193395	67789	Down	Down	0.993282	0.107464
160737_at	AW060927	Lss	lanosterol synthase	Mm.55075	16987	Down	Down	0.87484	0.107464
160812_at	AW121839	Gga2	golgi associated, gamma adaptin ear containing, ARF binding protein 2	Mm.29619	74105	Down	Down	0.87484	0.216002
160844_at	AF043225	Pts	6-pyruvoyl-tetrahydropterin synthase	Mm.35856	19286	Down	Down	2.00635	0.681525
162245_f_at	AV332872	Myo6	myosin VI	Mm.4040	17920	Down	Down	2.95881	0.107464
162486_f_at	AV122030	Dscr3	Down syndrome critical region gene 3	Mm.7472	13185	Down	Down	2.29995	0.107464
92589_at	AI846545	Psph	phosphoserine phosphatase	Mm.271784	100678	Down	Down	1.5853	0.216002
92799_g_at	AA870675	Atp5c1	ATP synthase, H+ transporting, mitochondrial F1 complex, gamma polypeptide 1	Mm.12677	11949	Down	Down	0.220432	0.107464
93015_at	X65021	Gsta3	glutathione S-transferase, alpha 3	Mm.14719	14859	Down	Down	2.29995	0.158243
93048_at	AJ005253	Clpp	caseinolytic protease, ATP-dependent, proteolytic subunit homolog (E. coli)	Mm.287892	53895	Down	Down	0.87484	0.301078
93084_at	U27315	Slc25a4	solute carrier family 25 (mitochondrial carrier, adenine nucleotide translocator), member 4	Mm.16228	11739	Down	Down	2.95881	2.02722
93119_at	X53157	Cox5b	cytochrome c oxidase, subunit Vb	Mm.352937	12859	Down	Down	0.798976	1.05976
93539_at	AI118854	1810004D07Rik	RIKEN cDNA 1810004D07 gene	Mm.2000	69010	Down	Down	1.73078	0.262502
93560_at	AI845882	Acyp1	acylphosphatase 1, erythrocyte (common) type	Mm.311985	66204	Down	Down	1.3321	0.301078
93587_at	L13129	Anxa7	annexin A7	Mm.280231	11750	Down	Down	2.00635	0.107464
93764_at	AI854527	Grim19	genes associated with retinoid-IFN-induced mortality 19	Mm.21162	67184	Down	Down	1.73078	0.158243
93780_at	AW060827	Them2	thioesterase superfamily member 2	Mm.2125	66834	Down	Down	2.29995	0.158243
93833_s_at	X05862	Hist1h2bc	histone 1, H2bc	Mm.314098	68024	Down	Down	0.87484	0.216002
93838_at	AI846994	2700038C09Rik	RIKEN cDNA 2700038C09 gene	Mm.213943	66496	Down	Down	1.16041	0.301078
94032_at	AI845103	Apoa1bp	apolipoprotein A-I binding protein	Mm.205996	246703	Down	Down	2.00635	0.107464
94078_at	AW046239	1110020P15Rik	RIKEN cDNA 1110020P15 gene	Mm.269736	66152	Down	Down	2.48783	1.54788
94226_at	AW048306	Tex264	testis expressed gene 264	Mm.22266	21767	Down	Down	0.993282	0.107464
94301_at	AI843269	Atp6v0e	ATPase, H+ transporting, V0 subunit	Mm.22602	11974	Down	Down	2.95881	0.107464
94453_at	AI852571	1810046J19Rik	RIKEN cDNA 1810046J19 gene	Mm.259614	103742	Down	Down	0.220432	0.107464
94777_at	X13060	Alb1	albumin 1	Mm.16773	11657	Down	Down	0.719868	0.107464
94897_at	D87896	Gpx4	glutathione peroxidase 4	Mm.332810	14779	Down	Down	0.87484	0.216002
95084_f_at	AI844995	Grhpr	glyoxylate reductase/hydroxypyruvate reductase	Mm.196574	76238	Down	Down	0.220432	0.158243
95442_at	AI835706	MGC18837	hypothetical protein MGC18837	Mm.253329	235043	Down	Down	2.95881	1.05976
96017_at	AA710907	0610006I08Rik	RIKEN cDNA 0610006I08 gene	Mm.144083	66836	Down	Down	2.29995	0.301078
96231_at	AW123780	Bphl	biphenyl hydrolase-like (serine hydrolase, breast epithelial mucin-associated antigen)	Mm.140243	68021	Down	Down	2.74058	0.158243
96255_at	AF067395	Bnip3l	BCL2/adenovirus E1B 19kDa-interacting protein 3-like	Mm.29820	12177	Down	Down	2.48783	0.562086
96296_at	AI843685	Mrpl15	mitochondrial ribosomal protein L15	Mm.182927	27395	Down	Down	1.20938	2.25949
96887_at	Y08702	Np15	nuclear protein 15.6	Mm.30084	104130	Down	Down	2.74058	1.54788
97253_at	AI854343	Tpd52l2	tumor protein D52-like 2	Mm.136648	66314	Down	Down	1.73078	0.107464
97257_at	AW122766	Lactb2	lactamase, beta 2	Mm.89572	212442	Down	Down	1.54775	0.923084
98478_at	U95826	Ccng2	cyclin G2	Mm.3527	12452	Down	Down	2.29995	0.331581
98909_at	AW060843	Lias	lipoic acid synthetase	Mm.195776	79464	Down	Down	0.356623	0.262502
99042_s_at	U66918	Shox2	short stature homeobox 2	Mm.39093	20429	Down	Down	0.729984	0.591717
99098_at	AW045533	Fdps	farnesyl diphosphate synthetase	Mm.39472	110196	Down	Down	2.95881	0.107464
99604_at	AI848713	1810015H18Rik	RIKEN cDNA 1810015H18 gene	Mm.175989	69104	Down	Down	1.16041	0.681525
92880_at	M38337	Mfge8	milk fat globule-EGF factor 8 protein	Mm.1451	17304	Down	Down	1.54775	0.847065
93308_s_at	M97957	Pcx	pyruvate carboxylase	Mm.1845	18563	Down	Down	0.356623	0.726056
93496_at	AI852098	Elovl5	ELOVL family member 5, elongation of long chain fatty acids (yeast)	Mm.19130	68801	Down	Down	0.220432	2.02722
94382_at	AI851901	1110057K04Rik	RIKEN cDNA 1110057K04 gene	Mm.25608	68832	Down	Down	2.29995	2.71431
97077_f_at	AW213991	Rtn3	reticulon 3	Mm.246990	20168	Down	Down	0.87484	1.25031
98892_at	AI846934	Lpin1	lipin 1	Mm.153625	14245	Down	Down	0.798976	1.7641
99112_at	AA683883	Slc25a10	solute carrier family 25 (mitochondrial carrier, dicarboxylate transporter), member 10	Mm.3991	27376	Down	Down	0.993282	1.10618
AFFX-PyruCarbMur/L09192_3_at	L09192	Pcx	pyruvate carboxylase	Mm.1845	18563	Down	Down	0.220432	1.05976
100042_at	AI837921	Hagh	hydroxyacyl glutathione hydrolase	Mm.43784	14651	Down	Down	0.615272	0.356366
100069_at	M77497	Cyp2f2	cytochrome P450, family 2, subfamily f, polypeptide 2	Mm.4515	13107	Down	Down	2.48783	1.7641
100293_at	AA268823	Cd59b	CD59b antigen	Mm.303665	333883	Down	Down	0.356623	1.05976
100550_f_at	AW060422	Cox6c	cytochrome c oxidase, subunit VIc	Mm.548	12864	Down	Down	1.16041	1.54788
100580_at	AA896182	Clta	clathrin, light polypeptide (Lca)	Mm.298875	12757	Down	Down	2.95881	2.02722
100630_f_at	AA241764	Gstm5	glutathione S-transferase, mu 5	Mm.282351	14866	Down	Down	1.54775	0.562086
101412_at	U58887	Sh3gl3	SH3-domain GRB2-like 3	Mm.347495	20408	Down	Down	1.16041	0.923084
101516_at	U60473	Cd59a	CD59a antigen	Mm.247265	12509	Down	Down	2.29995	2.71431
101845_s_at	M55219	Csprs	component of Sp100-rs	Mm.326773	114564	Down	Down	2.95881	1.54788
101929_at	AI836322	6720463E02Rik	RIKEN cDNA 6720463E02 gene	Mm.246436	68097	Down	Down	0.87484	0.681525
101964_at	U05809	Tkt	transketolase	Mm.290692	21881	Down	Down	0.356623	1.25031
102004_at	AI530403	Acaa1	acetyl-Coenzyme A acyltransferase 1	Mm.205266	113868	Down	Down	0.615272	2.02722
102022_at	AW124555	Mcee	methylmalonyl CoA epimerase	Mm.10093	73724	Down	Down	0.729984	0.847065
102096_f_at	AI255271	Mup1	major urinary protein 1	Mm.335875	17840	Down	Down	0.356623	0.107464
102112_s_at	AU040583		Transcribed sequences	Mm.291577		Down	Down	0.993282	1.7641
102145_f_at	AW046732	Esrra	estrogen related receptor, alpha	Mm.260481	26379	Down	Down	0.48434	0.562086
102150_f_at	M28587	Ifna13	interferon alpha family, gene 13	Mm.246592	230396	Down	Down	2.48783	0.923084
102285_at	M84524	Mgmt	O-6-methylguanine-DNA methyltransferase	Mm.347464	17314	Down	Down	1.20938	1.39216
102345_at	D83921	Leftb	left-right determination, factor B	Mm.347418	13590	Down	Down	2.00635	0.107464
102768_i_at	AB016248	Sc5d	sterol-C5-desaturase (fungal ERG3, delta-5-desaturase) homolog (S. cerevisae)	Mm.32700	235293	Down	Down	0.719868	2.25949
102773_at	X61397	Car8	carbonic anhydrase 8	Mm.119320	12319	Down	Down	0.798976	0.726056
102965_at	AW121646	AI481105	expressed sequence AI481105	Mm.297074	98999	Down	Down	1.5853	2.71431
103081_at	AA863928	Baz1b	bromodomain adjacent to zinc finger domain, 1B	Mm.40331	22385	Down	Down	1.5853	0.847065
103250_at	AF073309	Dfna5h	deafness, autosomal dominant 5 homolog (human)	Mm.248361	54722	Down	Down	2.00635	1.05976
103326_at	AI852663	E130107N23Rik	RIKEN cDNA E130107N23 gene	Mm.34483	272589	Down	Down	2.00635	0.331581
103404_at	AW122831	Rere	arginine glutamic acid dipeptide (RE) repeats	Mm.291274	68703	Down	Down	0.798976	0.483844
103564_at	AI020259	Uvrag1	UV radiation resistance associated gene	Mm.19135	78610	Down	Down	0.798976	0.158243
103735_at	M89800	Wnt6	wingless-related MMTV integration site 6	Mm.268282	22420	Down	Down	2.29995	0.726056
103800_at	AB019003	Abcc5	ATP-binding cassette, sub-family C (CFTR/MRP), member 5	Mm.20845	27416	Down	Down	2.29995	0.376473
103801_at	AF094761	Rfxank	regulatory factor X-associated ankyrin-containing protein	Mm.334585	19727	Down	Down	2.29995	1.7641
103907_at	AW108492	Nedd4l	neural precursor cell expressed, developmentally down-regulated gene 4-like	Mm.98668	83814	Down	Down	0.798976	2.25949
104000_at	AI181346	2210023G05Rik	RIKEN cDNA 2210023G05 gene	Mm.26580	72361	Down	Down	0.356623	0.301078
104153_at	AW047743	Ivd	isovaleryl coenzyme A dehydrogenase	Mm.6635	56357	Down	Down	0.356623	1.39216
104181_at	AJ132103	Vnn3	vanin 3	Mm.27334	26464	Down	Down	2.00635	2.71431
104209_at	AI847016	Cyhr1	cysteine and histidine rich 1	Mm.291710	54151	Down	Down	0.48434	0.158243
104237_at	AI838071	2700061N24Rik	RIKEN cDNA 2700061N24 gene	Mm.28145	72562	Down	Down	0.993282	0.158243
104310_at	AW122159	G6pc3	glucose 6 phosphatase, catalytic, 3	Mm.22385	68401	Down	Down	0.356623	0.562086
104320_at	AI841777	2310036D04Rik	RIKEN cDNA 2310036D04 gene		69598	Down	Down	2.48783	1.25031
104376_at	AF006602	Hdac5	histone deacetylase 5	Mm.22665	15184	Down	Down	2.29995	2.71431
104394_at	AW121609	Abcb10	ATP-binding cassette, sub-family B (MDR/TAP), member 10	Mm.274243	56199	Down	Down	1.5853	1.54788
104396_at	AI019327	Znrf2	zinc finger/RING finger 2	Mm.286149	387524	Down	Down	1.3321	2.25949
104685_g_at	AI847120	Grin1	glutamate receptor, ionotropic, NMDA1 (zeta 1)	Mm.278672	14810	Down	Down	1.16041	1.25031
160104_at	AA824102	Hsd3b7	hydroxy-delta-5-steroid dehydrogenase, 3 beta- and steroid delta-isomerase 7	Mm.157103	101502	Down	Down	0.220432	0.107464
160168_at	AW125686	Fbxo3	F-box only protein 3	Mm.143768	57443	Down	Down	1.3321	1.10618
160188_at	AI854103	Nudt4	nudix (nucleoside diphosphate linked moiety X)-type motif 4	Mm.24397	71207	Down	Down	2.48783	0.591717
160207_at	AW121639	Acly	ATP citrate lyase	Mm.282039	104112	Down	Down	0.798976	0.923084
160240_at	AI852051	1110003E01Rik	RIKEN cDNA 1110003E01 gene	Mm.10709	68552	Down	Down	0.615272	0.107464
160256_at	AA611709	Tomm7	translocase of outer mitochondrial membrane 7 homolog (yeast)	Mm.291868	66169	Down	Down	1.73078	0.847065
160306_at	X95279	Thrsp	thyroid hormone responsive SPOT14 homolog (Rattus)	Mm.28585	21835	Down	Down	0.729984	1.7641
160381_at	AI851505	Mrpl50	mitochondrial ribosomal protein L50	Mm.30052	28028	Down	Down	0.798976	0.216002
160385_at	AI851345	5730591C18Rik	RIKEN cDNA 5730591C18 gene	Mm.258462	68133	Down	Down	2.95881	0.483844
160434_at	AW122426	2310004K06Rik	RIKEN cDNA 2310004K06 gene	Mm.240668	56786	Down	Down	0.87484	0.376473
160637_at	AW060325	Mocs2	molybdenum cofactor synthesis 2	Mm.19027	17434	Down	Down	0.356623	0.483844
160678_at	AA871166	Tm4sf12	transmembrane 4 superfamily member 12	Mm.21950	269831	Down	Down	0.220432	0.376473
160752_at	AA667021	2810002D13Rik	RIKEN cDNA 2810002D13 gene	Mm.330511	66606	Down	Down	2.00635	0.483844
160770_at	AW049778	Mvd	mevalonate (diphospho) decarboxylase	Mm.28146	192156	Down	Down	2.29995	0.107464
160776_at	AW048886	D1Ucla4	DNA segment, Chr 1, University of California at Los Angeles 4	Mm.159915	98193	Down	Down	1.16041	0.847065
161087_r_at	AV170591					Down	Down	2.74058	0.591717
161815_f_at	AV355798	Mup1	major urinary protein 1	Mm.347469	17840	Down	Down	0.993282	0.562086
161949_at	AV215339	1500035H01Rik	RIKEN cDNA 1500035H01 gene	Mm.278597	76568	Down	Down	0.719868	0.262502
161962_f_at	AV366654	Mfap4	microfibrillar-associated protein 4	Mm.272278	76293	Down	Down	0.356623	0.847065
161970_f_at	AV371169	Hmgcl	3-hydroxy-3-methylglutaryl-Coenzyme A lyase	Mm.22668	15356	Down	Down	1.20938	1.25031
161997_f_at	AV329607	Aldh2	aldehyde dehydrogenase 2, mitochondrial	Mm.284446	11669	Down	Down	0.719868	0.356366
162031_f_at	AV367320	Galm	galactose mutarotase	Mm.29098	319625	Down	Down	1.5853	1.10618
162038_f_at	AV372745	Galm	galactose mutarotase	Mm.29098	319625	Down	Down	0.356623	0.107464
162373_r_at	AV241207	Sh3bp2	SH3-domain binding protein 2	Mm.347823	24055	Down	Down	2.95881	0.158243
92497_at	AB016257	Slc22a4	solute carrier family 22 (organic cation transporter), member 4	Mm.274590	30805	Down	Down	0.356623	1.39216
92542_at	AI849035	D4Wsu53e	DNA segment, Chr 4, Wayne State University 53, expressed	Mm.331964	27981	Down	Down	0.798976	2.71431
92566_at	AB007143	Dapk3	death-associated kinase 3	Mm.10294	13144	Down	Down	1.5853	0.847065
92605_at	L33406	Umod	uromodulin	Mm.10826	22242	Down	Down	2.00635	0.726056
92935_at	D32007	Cbfa2t1h	CBFA2T1 identified gene homolog (human)	Mm.4909	12395	Down	Down	0.220432	0.107464
92994_at	M87863	Lalba	lactalbumin, alpha	Mm.5074	16770	Down	Down	2.48783	1.39216
93014_at	Y17223	Atp5l	ATP synthase, H+ transporting, mitochondrial F0 complex, subunit g	Mm.14663	27425	Down	Down	1.20938	1.7641
93039_at	AF009513	Pgcp	plasma glutamate carboxypeptidase	Mm.158251	54381	Down	Down	0.798976	1.05976
93045_at	L28836	Abcd3	ATP-binding cassette, sub-family D (ALD), member 3	Mm.194462	19299	Down	Down	0.48434	0.562086
93068_r_at	U62674		Adult male stomach cDNA, RIKEN full-length enriched library, clone:2210403F13 product:histone gene complex 2, full insert sequence	Mm.354601		Down	Down	0.356623	0.331581
93101_s_at	U96635	Nedd4	neural precursor cell expressed, developmentally down-regulted gene 4	Mm.279923	17999	Down	Down	1.16041	0.107464
93139_at	AI504310	Sdsl	serine dehydratase-like	Mm.5162	257635	Down	Down	0.87484	0.331581
93387_at	AF057301	Kera	keratocan	Mm.6228	16545	Down	Down	0.87484	2.02722
93820_at	AF037371	Cox7a2	cytochrome c oxidase, subunit VIIa 2	Mm.3819	12866	Down	Down	1.54775	2.25949
93839_at	AI854888	Rtn3	reticulon 3	Mm.246990	20168	Down	Down	0.798976	0.158243
93865_s_at	M35244	H2-T10	histocompatibility 2, T region locus 10	Mm.87776	15024	Down	Down	0.356623	0.301078
94193_at	AF032099	Kcna7	potassium voltage-gated channel, shaker-related subfamily, member 7	Mm.12955	16495	Down	Down	0.87484	0.158243
94199_at	M22810	Kap	kidney androgen regulated protein	Mm.13052	16483	Down	Down	2.29995	0.923084
94339_at	AI841330	D11Ertd18e	DNA segment, Chr 11, ERATO Doi 18, expressed	Mm.131618	52466	Down	Down	2.48783	2.02722
94438_at	AI852672	Pfkm	phosphofructokinase, muscle	Mm.272582	18642	Down	Down	1.54775	1.54788
94461_at	AI852144	Pbef1	pre-B-cell colony-enhancing factor 1	Mm.202727	59027	Down	Down	2.74058	1.39216
94806_at	AW125336		Similar to pyruvate dehydrogenase (lipoamide) beta (LOC226294), mRNA	Mm.347572	226294	Down	Down	0.220432	2.02722
94807_at	AI848354	Slc25a1	solute carrier family 25 (mitochondrial carrier, citrate transporter), member 1	Mm.229291	13358	Down	Down	1.54775	2.25949
95012_at	AB012808	Slc22a17	solute carrier family 22 (organic cation transporter), member 17	Mm.27435	59049	Down	Down	0.356623	1.54788
95065_at	AJ222660	Nfs1	nitrogen fixation gene 1 (S. cerevisiae)	Mm.283604	18041	Down	Down	0.356623	1.25031
95066_at	U67611	Taldo1	transaldolase 1	Mm.29182	21351	Down	Down	0.356623	0.681525
95114_s_at	AI844999	0610039D01Rik	RIKEN cDNA 0610039D01 gene	Mm.261050	67675	Down	Down	2.00635	0.158243
95401_at	AW050156	BC038286	cDNA sequence BC038286	Mm.273062	227298	Down	Down	0.356623	0.107464
95478_at	AW124231	Deb1	differentially expressed in B16F10 1	Mm.24848	26901	Down	Down	2.95881	2.02722
95517_i_at	AI846338	BC004004	cDNA sequence BC004004	Mm.290116	80748	Down	Down	0.87484	0.847065
95620_at	AW120882	Dhrs7	dehydrogenase/reductase (SDR family) member 7	Mm.289653	66375	Down	Down	0.220432	0.158243
95746_at	AW123765	Atp6v1a1	ATPase, H+ transporting, V1 subunit A, isoform 1	Mm.217787	11964	Down	Down	0.798976	0.107464
96072_at	M17516	Ldh1	lactate dehydrogenase 1, A chain	Mm.29324	16828	Down	Down	0.48434	1.54788
96256_at	M28723	Prdx3	peroxiredoxin 3	Mm.29821	11757	Down	Down	2.48783	1.54788
96540_at	AW228792	Mlph	melanophilin	Mm.105208	171531	Down	Down	1.5853	0.158243
96591_at	U24703	Reln	reelin	Mm.3057	19699	Down	Down	0.719868	0.562086
96744_at	AW061051	Acp6	acid phosphatase 6, lysophosphatidic	Mm.101368	66659	Down	Down	0.87484	0.356366
96790_f_at	AW125222	Galm	galactose mutarotase	Mm.29098	319625	Down	Down	0.993282	0.435236
96799_at	AA822413	Fbxw5	F-box and WD-40 domain protein 5	Mm.29170	30839	Down	Down	1.5853	2.71431
96895_at	U32684	Pon1	paraoxonase 1	Mm.237657	18979	Down	Down	1.5853	2.25949
97005_at	AJ133430	Olfr70	olfactory receptor 70	Mm.331571	56014	Down	Down	1.3321	1.39216
97296_at	AW124918	Mrpl44	mitochondrial ribosomal protein L44	Mm.238455	69163	Down	Down	2.74058	0.435236
97307_f_at	AI842808	Ndufb5	NADH dehydrogenase (ubiquinone) 1 beta subcomplex, 5	Mm.28058	66046	Down	Down	0.356623	2.02722
97353_at	AI837497	Dab2ip	disabled homolog 2 (Drosophila) interacting protein	Mm.29629	69601	Down	Down	0.220432	1.7641
97504_at	M83749	Ccnd2	cyclin D2	Mm.333406	12444	Down	Down	0.993282	1.39216
97683_at	U02567	Tnfrsf9	tumor necrosis factor receptor superfamily, member 9	Mm.244187	21942	Down	Down	2.29995	1.54788
97752_at	AI854265	E130013N09Rik	RIKEN cDNA E130013N09 gene	Mm.355601	99358	Down	Down	1.54775	1.54788
97803_at	U38196	Mpp1	membrane protein, palmitoylated	Mm.2814	17524	Down	Down	0.356623	0.107464
97874_at	AI853863	1500032D16Rik	RIKEN cDNA 1500032D16 gene	Mm.28349	78330	Down	Down	1.5853	0.562086
97993_at	U04439	Uros	uroporphyrinogen III synthase	Mm.3160	22276	Down	Down	0.719868	1.25031
98061_at	AI841192	1110001K21Rik	RIKEN cDNA 1110001K21 gene	Mm.325564	66911	Down	Down	2.29995	0.158243
98575_at	X13135	Fasn	fatty acid synthase	Mm.236443	14104	Down	Down	0.615272	1.25031
99115_at	AW046350	2610041P16Rik	RIKEN cDNA 2610041P16 gene	Mm.181721	66576	Down	Down	0.48434	0.376473
99128_at	AI849767	Atp5o	ATP synthase, H+ transporting, mitochondrial F1 complex, O subunit	Mm.41	28080	Down	Down	0.220432	0.356366
99652_at	AF109905	Bat5	HLA-B associated transcript 5	Mm.43745	193742	Down	Down	1.20938	1.39216
99660_f_at	X52940	Cox7c	cytochrome c oxidase, subunit VIIc	Mm.43786	12867	Down	Down	2.74058	2.25949
99808_at	U57051	Hoxb13	homeo box B13	Mm.57221	15408	Down	Down	2.48783	0.847065
99941_at	L11333	Es31	esterase 31	Mm.295534	382053	Down	Down	1.5853	1.7641
99944_at	AB015200	Hpca	hippocalcin	Mm.43587	15444	Down	Down	0.220432	0.158243
AFFX-BioDn-5_st	J04423					Down	Down	1.3321	1.10618
100567_at	M20497	Fabp4	fatty acid binding protein 4, adipocyte	Mm.582	11770	Down	No Change	1.73078	3.13178
104175_at	D50621	Dlgh4	discs, large homolog 4 (Drosophila)	Mm.27256	13385	Down	No Change	2.48783	3.13178
98527_at	Z14050	Dci	dodecenoyl-Coenzyme A delta isomerase (3,2 trans-enoyl-Coenyme A isomerase)	Mm.291743	13177	Down	No Change	2.29995	3.13178
104631_g_at	AA914114	BC021611	cDNA sequence BC021611	Mm.24338	257633	Down	No Change	0.356623	3.57728
103600_at	AW124890	Epb4.9	erythrocyte protein band 4.9	Mm.210863	13829	Down	No Change	0.798976	3.57728
92418_at	AB027520					Down	No Change	0.993282	3.57728
160423_at	AI853575	Mrps2	mitochondrial ribosomal protein S2	Mm.294951	118451	Down	No Change	2.95881	3.57728
95690_at	AW047363	1110030L07Rik	RIKEN cDNA 1110030L07 gene	Mm.290725	68653	Down	No Change	0.87484	3.57728
97368_at	U95145	Akap1	A kinase (PRKA) anchor protein 1	Mm.2969	11640	Down	No Change	2.74058	3.57728
93332_at	L23108	Cd36	CD36 antigen	Mm.18628	12491	Down	No Change	1.73078	4.50644
100587_f_at	AI843959	5730403B10Rik	RIKEN cDNA 5730403B10 gene	Mm.157648	66626	Down	No Change	0.356623	4.50644
103391_at	AI988033	BC037135	cDNA sequence BC037135	Mm.289643	229905	Down	No Change	1.5853	4.50644
104395_at	AW121826	Itpkb	inositol 1,4,5-trisphosphate 3-kinase B	Mm.132535	320404	Down	No Change	2.95881	4.50644
104632_at	AI840078	BC021611	cDNA sequence BC021611	Mm.24338	257633	Down	No Change	0.220432	4.50644
161422_f_at	AV294354	Ucp1	uncoupling protein 1, mitochondrial	Mm.4177	22227	Down	No Change	0.719868	4.50644
97397_at	AI848344	D5Ertd33e	DNA segment, Chr 5, ERATO Doi 33, expressed	Mm.290142	52064	Down	No Change	0.798976	5.96383
160851_r_at	U15541	Cox8b	cytochrome c oxidase, subunit VIIIb	Mm.3841	12869	Down	No Change	1.5853	5.96383
161122_f_at	AV032952	Ndufab1	NADH dehydrogenase (ubiquinone) 1, alpha/beta subcomplex, 1	Mm.347976	70316	Down	No Change	0.87484	5.96383
160244_at	AI836048	Fem1a	feminization 1 homolog a (C. elegans)	Mm.290813	14154	Down	No Change	2.95881	5.96383
95445_at	AW124194	4833439L19Rik	RIKEN cDNA 4833439L19 gene	Mm.24593	97820	Down	No Change	0.719868	5.96383
160400_at	AI853616	2810422B04Rik	RIKEN cDNA 2810422B04 gene	Mm.30256	69956	Down	No Change	1.16041	5.96383
160941_at	AF067806	Pde8a	phosphodiesterase 8A	Mm.9757	18584	Down	No Change	1.20938	5.96383
161147_f_at	AV221100	1110046L09Rik	RIKEN cDNA 1110046L09 gene	Mm.4011	66531	Down	No Change	1.20938	5.96383
96096_f_at	AI648018	2610207I16Rik	RIKEN cDNA 2610207I16 gene	Mm.272905	72479	Down	No Change	0.356623	5.96383
97284_at	AI853789	Bcl2l13	BCL2-like 13 (apoptosis facilitator)	Mm.27990	94044	Down	No Change	0.798976	5.96383
97868_at	AW060270	Dnaja3	DnaJ (Hsp40) homolog, subfamily A, member 3	Mm.248337	83945	Down	No Change	0.48434	5.96383
100508_at	AF015769	Mfng	manic fringe homolog (Drosophila)	Mm.149235	17305	Down	No Change	1.54775	3.13178
100597_at	AW049730	Gyg1	glycogenin 1	Mm.6375	27357	Down	No Change	2.95881	>5.96
100927_at	U28960	Pltp	phospholipid transfer protein	Mm.6105	18830	Down	No Change	2.74058	>5.96
100994_at	AF011908	Aatk	apoptosis-associated tyrosine kinase	Mm.6826	11302	Down	No Change	0.48434	>5.96
101030_at	X99963	Rhob	ras homolog gene family, member B	Mm.687	11852	Down	No Change	0.798976	>5.96
101044_at	X13752	Alad	aminolevulinate, delta-, dehydratase	Mm.6988	17025	Down	No Change	0.356623	>5.96
101059_at	D76440	Ndn	necdin	Mm.250919	17984	Down	No Change	2.95881	>5.96
101095_at	L23769	Mfap2	microfibrillar-associated protein 2	Mm.7386	17150	Down	No Change	1.73078	3.57728
101473_at	U86108	Nnmt	nicotinamide N-methyltransferase	Mm.8362	18113	Down	No Change	2.48783	>5.96
101856_at	AI836771	2900008M13Rik	RIKEN cDNA 2900008M13 gene	Mm.86933	72844	Down	No Change	0.220432	>5.96
101991_at	D16215	Fmo1	flavin containing monooxygenase 1	Mm.976	14261	Down	No Change	0.48434	>5.96
102016_at	M61737	Fsp27	fat specific gene 27	Mm.10026	14311	Down	No Change	1.54775	>5.96
102314_at	M23383	Slc2a4	solute carrier family 2 (facilitated glucose transporter), member 4	Mm.10661	20528	Down	No Change	0.356623	5.96383
102327_at	AF078705	Aoc3	amine oxidase, copper containing 3	Mm.67281	11754	Down	No Change	0.87484	>5.96
102383_at	AW048977	5730593F17Rik	RIKEN cDNA 5730593F17 gene	Mm.262113	215512	Down	No Change	1.54775	>5.96
102395_at	Z38110	Pmp22	peripheral myelin protein	Mm.1237	18858	Down	No Change	0.87484	>5.96
102763_at	AF064748	S3-12	plasma membrane associated protein, S3-12	Mm.347924	57435	Down	No Change	1.5853	>5.96
102916_s_at	AB010266	Tnxb	tenascin XB	Mm.290527	81877	Down	No Change	2.00635	>5.96
103032_at	AF038008	Tpst1	protein-tyrosine sulfotransferase 1	Mm.332720	22021	Down	No Change	0.798976	>5.96
103083_at	U69543	Lipe	lipase, hormone sensitive	Mm.333679	16890	Down	No Change	0.220432	>5.96
103345_at	AW046708	Spna2	spectrin alpha 2	Mm.204969	20740	Down	No Change	2.95881	4.50644
103353_f_at	D50834	Cyp4b1	cytochrome P450, family 4, subfamily b, polypeptide 1	Mm.1840	13120	Down	No Change	2.74058	>5.96
103780_at	AW049510	1700021F05Rik	RIKEN cDNA 1700021F05 gene	Mm.209953	67851	Down	No Change	2.74058	>5.96
104003_at	AA822296	Phka2	phosphorylase kinase alpha 2	Mm.132135	110094	Down	No Change	1.3321	5.96383
104011_at	AB017482	Aox1	aldehyde oxidase 1	Mm.26787	11761	Down	No Change	2.95881	>5.96
104280_at	AF017255	Sncg	synuclein, gamma	Mm.282800	20618	Down	No Change	0.356623	>5.96
160090_f_at	Y00516	Aldo1	aldolase 1, A isoform	Mm.275831	11674	Down	No Change	0.356623	>5.96
160295_at	AW049350	Slc25a11	solute carrier family 25 (mitochondrial carrier oxoglutarate carrier), member 11	Mm.296082	67863	Down	No Change	2.29995	3.13178
160359_at	AI854358	1190002H23Rik	RIKEN cDNA 1190002H23 gene	Mm.29811	66214	Down	No Change	0.615272	>5.96
160375_at	AJ006474	Car3	carbonic anhydrase 3	Mm.300	12350	Down	No Change	2.29995	>5.96
160376_at	AW125508	1110029F20Rik	RIKEN cDNA 1110029F20 gene	Mm.293605	68728	Down	No Change	2.74058	>5.96
160638_at	U19596	Cdkn2c	cyclin-dependent kinase inhibitor 2C (p18, inhibits CDK4)	Mm.1912	12580	Down	No Change	2.74058	>5.96
160841_at	AW047343	Dbp	D site albumin promoter binding protein	Mm.3459	13170	Down	No Change	2.00635	4.50644
160860_at	AI853332	Gdf10	growth differentiation factor 10	Mm.40323	14560	Down	No Change	2.95881	>5.96
92365_at	X99572	Figf	c-fos induced growth factor	Mm.297978	14205	Down	No Change	1.16041	5.96383
92441_at	Y10007	Fap	fibroblast activation protein	Mm.41816	14089	Down	No Change	2.95881	4.50644
92535_at	L12147	Ebf1	early B-cell factor 1	Mm.255321	13591	Down	No Change	2.95881	>5.96
92671_f_at	U14103	Rgl1	ral guanine nucleotide dissociation stimulator,-like 1	Mm.245270	19731	Down	No Change	2.00635	>5.96
92891_f_at	X55318	Hoxc9	homeo box C9	Mm.4765	15427	Down	No Change	2.95881	>5.96
93353_at	AF013262	Lum	lumican	Mm.18888	17022	Down	No Change	1.20938	3.13178
93360_at	AF007267	Pmm1	phosphomannomutase 1	Mm.18939	29858	Down	No Change	2.48783	>5.96
93431_at	Z38015	Dm15	dystrophia myotonica kinase, B15	Mm.6529	13400	Down	No Change	0.798976	>5.96
93443_at	AW212271	Fndc1	fibronectin type III domain containing 1	Mm.328763	68655	Down	No Change	1.73078	>5.96
93750_at	J04953	Gsn	gelsolin	Mm.21109	227753	Down	No Change	2.29995	4.50644
93913_at	AI043090	3110018A08Rik	RIKEN cDNA 3110018A08 gene		73115	Down	No Change	0.798976	>5.96
93972_at	AI837493	Ndufs2	NADH dehydrogenase (ubiquinone) Fe-S protein 2	Mm.21669	226646	Down	No Change	1.54775	>5.96
94087_at	Z34524	Prkcm	protein kinase C, mu	Mm.282880	18760	Down	No Change	0.729984	>5.96
94167_at	U53142	Nos3	nitric oxide synthase 3, endothelial cell	Mm.258415	18127	Down	No Change	0.993282	3.57728
94449_at	AI854522	Pcdhgc3	protocadherin gamma subfamily C, 3		93706	Down	No Change	2.95881	>5.96
95019_at	X98055	Gstt1	glutathione S-transferase, theta 1	Mm.2746	14871	Down	No Change	2.00635	4.50644
95052_at	AI839150	1110035L05Rik	RIKEN cDNA 1110035L05 gene	Mm.29140	67389	Down	No Change	0.798976	>5.96
95131_f_at	AI852592	Ndufb2	NADH dehydrogenase (ubiquinone) 1 beta subcomplex, 2	Mm.29415	68198	Down	No Change	0.719868	>5.96
95148_at	AB020202	Ak2	adenylate kinase 2	Mm.29460	11637	Down	No Change	2.29995	>5.96
95471_at	U22399	Cdkn1c	cyclin-dependent kinase inhibitor 1C (P57)	Mm.168789	12577	Down	No Change	0.356623	5.96383
95472_f_at	AI526902	Uqcrb	ubiquinol-cytochrome c reductase binding protein	Mm.24805	67530	Down	No Change	1.16041	>5.96
96021_at	AI854264	0710001C05Rik	RIKEN cDNA 0710001C05 gene	Mm.25719	74316	Down	No Change	1.16041	>5.96
96124_at	AI835632	2310001H13Rik	RIKEN cDNA 2310001H13 gene	Mm.248608	67095	Down	No Change	0.220432	>5.96
96132_at	AB023957	AB023957	cDNA sequence AB023957	Mm.276268	170773	Down	No Change	0.798976	>5.96
96144_at	AJ001972	Idb4	inhibitor of DNA binding 4	Mm.283273	15904	Down	No Change	1.5853	>5.96
96346_at	AI854020	Cdo1	cysteine dioxygenase 1, cytosolic	Mm.241056	12583	Down	No Change	1.16041	>5.96
96348_at	AW121217	0610039C21Rik	RIKEN cDNA 0610039C21 gene	Mm.29998	66853	Down	No Change	1.3321	>5.96
96649_at	AW046552	2310042M24Rik	RIKEN cDNA 2310042M24 gene	Mm.239765	66958	Down	No Change	2.74058	3.57728
96870_at	AI836740	Aco2	aconitase 2, mitochondrial	Mm.154581	11429	Down	No Change	1.16041	>5.96
96900_at	AW125480	1620401E04Rik	RIKEN cDNA 1620401E04 gene	Mm.333849	103172	Down	No Change	2.48783	>5.96
96913_at	AW122615	Hadhb	hydroxyacyl-Coenzyme A dehydrogenase/3-ketoacyl-Coenzyme A thiolase/enoyl-Coenzyme A hydratase (trifunctional protein), beta subunit	Mm.291463	231086	Down	No Change	0.615272	>5.96
97347_at	AA838868	Ltbp4	latent transforming growth factor beta binding protein 4	Mm.272251	108075	Down	No Change	1.5853	>5.96
97867_at	X83202	Hsd11b1	hydroxysteroid 11-beta dehydrogenase 1	Mm.28328	15483	Down	No Change	2.29995	>5.96
98056_at	AI846214	Phlda3	pleckstrin homology-like domain, family A, member 3	Mm.34346	27280	Down	No Change	2.95881	>5.96
98447_at	M62362	Cebpa	CCAAT/enhancer binding protein (C/EBP), alpha	Mm.35567	12606	Down	No Change	0.993282	>5.96
98496_at	U53218	Gys3	glycogen synthase 3, brain	Mm.275654	14937	Down	No Change	0.48434	>5.96
98535_at	AF076156	Comt	catechol-O-methyltransferase	Mm.100940	12846	Down	No Change	1.73078	3.13178
98549_at	M77123	Vtn	vitronectin	Mm.3667	22370	Down	No Change	0.356623	>5.96
98633_at	AI854863	1200015A22Rik	RIKEN cDNA 1200015A22 gene	Mm.38801	74122	Down	No Change	0.356623	>5.96
98859_at	M99054	Acp5	acid phosphatase 5, tartrate resistant	Mm.46354	11433	Down	No Change	0.87484	>5.96
98984_f_at	D50430	Gpd2	glycerol phosphate dehydrogenase 2, mitochondrial	Mm.3711	14571	Down	No Change	1.5853	>5.96
99010_at	AB024538	Islr	immunoglobulin superfamily containing leucine-rich repeat	Mm.335196	26968	Down	No Change	0.993282	3.57728
99019_at	D17571	Por	P450 (cytochrome) oxidoreductase	Mm.3863	18984	Down	No Change	0.798976	>5.96
99052_at	D76432	Zfhx1a	zinc finger homeobox 1a	Mm.3929	21417	Down	No Change	0.356623	>5.96
99104_at	U49915	Acdc	adipocyte, C1Q and collagen domain containing	Mm.3969	11450	Down	No Change	0.615272	>5.96
99444_at	AJ250490	Ramp2	receptor (calcitonin) activity modifying protein 2	Mm.260698	54409	Down	No Change	0.719868	5.96383
102373_at	M29961	Enpep	glutamyl aminopeptidase	Mm.347421	13809	Down	No Change	1.73078	>5.96
103422_at	M63695	Cd1d1	CD1d1 antigen	Mm.1894	12479	Down	No Change	0.48434	>5.96
104538_at	AB001607	Ptgis	prostaglandin I2 (prostacyclin) synthase	Mm.2339	19223	Down	No Change	2.29995	>5.96
92341_at	AF029791	B3galt2	UDP-Gal:betaGlcNAc beta 1,3-galactosyltransferase, polypeptide 2	Mm.285580	26878	Down	No Change	2.95881	>5.96
160535_at	X78709	Nfe2l1	nuclear factor, erythroid derived 2,-like 1	Mm.6743	18023	Down	No Change	1.73078	>5.96
100112_at	L12030	Cxcl12	chemokine (C-X-C motif) ligand 12	Mm.303231	20315	Down	No Change	1.16041	>5.96
160280_at	AI747654	Cav	caveolin, caveolae protein	Mm.28278	12389	Down	No Change	0.798976	>5.96
103673_at	M57891	C2	complement component 2 (within H-2S)	Mm.283217	12263	Down	No Change	1.3321	3.13178
103574_at	AI841606	Ablim1	actin-binding LIM protein 1	Mm.244618	226251	Down	No Change	2.29995	>5.96
101897_g_at	M63697	Cd1d1	CD1d1 antigen	Mm.1894	12479	Down	No Change	0.356623	>5.96
92526_f_at	AW122114	Btbd14a	BTB (POZ) domain containing 14A	Mm.131074	67991	Down	No Change	2.00635	>5.96
96237_at	AI118905	BC054059	cDNA sequence BC054059	Mm.28800	246747	Down	No Change	2.95881	>5.96
93983_at	AI846382	1110021N07Rik	RIKEN cDNA 1110021N07 gene	Mm.306722	67819	Down	No Change	2.74058	>5.96
100566_at	L12447	Igfbp5	insulin-like growth factor binding protein 5	Mm.309617	16011	Down	No Change	2.29995	5.96383
97880_at	AW061024	Dlst	dihydrolipoamide S-succinyltransferase (E2 component of 2-oxo-glutarate complex)	Mm.296221	78920	Down	No Change	2.29995	>5.96
103412_at	AI847230	3732412D22Rik	RIKEN cDNA 3732412D22 gene	Mm.18830	77569	Down	No Change	2.74058	>5.96
94418_at	AI839004	Elovl6	ELOVL family member 6, elongation of long chain fatty acids (yeast)	Mm.314113	170439	Down	No Change	1.20938	3.13178
96803_at	AW210370	Gbe1	glucan (1,4-alpha-), branching enzyme 1	Mm.29201	74185	Down	No Change	2.74058	>5.96
94080_at	AI835718	Sdha	succinate dehydrogenase complex, subunit A, flavoprotein (Fp)	Mm.158231	66945	Down	No Change	2.95881	>5.96
93080_at	AF069954	Bscl2	Bernardinelli-Seip congenital lipodystrophy 2 homolog (human)	Mm.345134	14705	Down	No Change	1.3321	4.50644
96035_at	L47335	Bckdha	branched chain ketoacid dehydrogenase E1, alpha polypeptide	Mm.25848	12039	Down	No Change	0.993282	>5.96
96634_at	AI850090	5730469M10Rik	RIKEN cDNA 5730469M10 gene	Mm.27227	70564	Down	No Change	1.5853	>5.96
96088_at	AB033921	Ndrg2	N-myc downstream regulated gene 2	Mm.26722	29811	Down	No Change	0.993282	>5.96
93994_at	AW212131	Chpt1	choline phosphotransferase 1	Mm.288897	212862	Down	No Change	0.87484	>5.96
93982_at	AW122476	1110021N07Rik	RIKEN cDNA 1110021N07 gene	Mm.306722	67819	Down	No Change	0.798976	>5.96
94381_at	L31783	Umpk	uridine monophosphate kinase	Mm.2559	22245	Down	No Change	1.5853	>5.96
103939_at	AW121399	Hibch	3-hydroxyisobutyryl-Coenzyme A hydrolase	Mm.218525	227095	Down	No Change	2.48783	>5.96
95425_at	U21489	Acadl	acetyl-Coenzyme A dehydrogenase, long-chain	Mm.2445	11363	Down	No Change	1.5853	>5.96
92722_f_at	X80339	Six1	sine oculis-related homeobox 1 homolog (Drosophila)	Mm.4645	20471	Down	No Change	0.615272	>5.96
103006_at	AB012276	Atf5	activating transcription factor 5	Mm.1566	107503	Down	No Change	2.48783	>5.96
95671_at	AJ243895	Hey1	hairy/enhancer-of-split related with YRPW motif 1	Mm.29581	15213	Down	No Change	2.95881	>5.96
103442_at	AI843399	BC003479	cDNA sequence BC003479	Mm.21475	216820	Down	No Change	0.220432	3.13178
98444_g_at	AI882416	Lep	leptin	Mm.277072	16846	Down	No Change	0.729984	3.57728
160916_at	AI838150	2310005P05Rik	RIKEN cDNA 2310005P05 gene	Mm.112977	67484	Down	No Change	2.48783	4.50644
103085_at	AB013095	Hebp1	heme binding protein 1	Mm.247996	15199	Down	No Change	2.00635	>5.96
93775_at	AI841894	D12Ertd647e	DNA segment, Chr 12, ERATO Doi 647, expressed	Mm.2121	52668	Down	No Change	0.729984	>5.96
97511_at	AI846600	Mgll	monoglyceride lipase	Mm.272197	23945	Down	No Change	0.798976	>5.96
99593_at	AI852355	Ndufs5	NADH dehydrogenase (ubiquinone) Fe-S protein 5	Mm.310532	170658	Down	No Change	0.220432	>5.96
95026_at	AW047688	0610039N19Rik	RIKEN cDNA 0610039N19 gene	Mm.305108	67442	Down	No Change	0.615272	>5.96
95646_at	U01170	Cpt2	carnitine palmitoyltransferase 2	Mm.307620	12896	Down	No Change	0.798976	>5.96
102029_at	AF017111	Il16	interleukin 16	Mm.10137	16170	Down	No Change	2.48783	>5.96
99184_at	AW120896	Csad	cysteine sulfinic acid decarboxylase	Mm.296382	246277	Down	No Change	2.74058	>5.96
162125_f_at	AV305832	Ubc	ubiquitin C	Mm.331	22190	Down	No Change	2.00635	>5.96
104313_at	AI842432	Pgm2	phosphoglucomutase 2	Mm.307560	72157	Down	No Change	0.798976	>5.96
160139_at	AI848798	Hspb8	heat shock 27kDa protein 8	Mm.21549	80888	Down	No Change	2.29995	>5.96
97204_s_at	AI850983	Dnajd1	DnaJ (Hsp40) homolog, subfamily D, member 1	Mm.248046	66148	Down	No Change	0.356623	>5.96
96947_at	AW046273	Etfb	electron transferring flavoprotein, beta polypeptide	Mm.30200	110826	Down	No Change	0.220432	>5.96
161610_at	AV349686					Down	No Change	0.993282	>5.96
160558_at	U22445	Akt2	thymoma viral proto-oncogene 2	Mm.177194	11652	Down	No Change	1.16041	>5.96
93485_at	AI844911	Ptprd	protein tyrosine phosphatase, receptor type, D	Mm.184021	19266	Down	No Change	0.356623	4.50644
97926_s_at	U10374	Pparg	peroxisome proliferator activated receptor gamma	Mm.3020	19016	Down	No Change	0.87484	>5.96
104537_at	AW048828	0610042C05Rik	RIKEN cDNA 0610042C05 gene	Mm.153111	66084	Down	No Change	1.54775	>5.96
161907_s_at	AV375788	Tnxb	tenascin XB	Mm.290527	81877	Down	No Change	0.798976	5.96383
96268_at	AI840979	Suclg1	succinate-CoA ligase, GDP-forming, alpha subunit	Mm.29845	56451	Down	No Change	0.220432	3.57728
160298_at	AW122012	2610001E17Rik	RIKEN cDNA 2610001E17 gene	Mm.181074	67896	Down	No Change	1.54775	>5.96
93029_at	U68564	Idh3g	isocitrate dehydrogenase 3 (NAD+), gamma	Mm.14825	15929	Down	No Change	2.29995	>5.96
104652_at	AI849601	Kcnk2	potassium channel, subfamily K, member 2	Mm.33304	16526	Down	No Change	0.48434	3.13178
100594_at	AB008895	Pigq	phosphatidylinositol glycan, class Q	Mm.6354	14755	Down	No Change	1.5853	>5.96
101515_at	AF006688	Acox1	acyl-Coenzyme A oxidase 1, palmitoyl	Mm.259054	11430	Down	No Change	1.20938	>5.96
104445_at	AW046694	4631408O11Rik	RIKEN cDNA 4631408O11 gene		66693	Down	No Change	0.356623	>5.96
161205_at	AV260484	Cox8b	cytochrome c oxidase, subunit VIIIb	Mm.3841	12869	Down	No Change	1.54775	>5.96
104371_at	AF078752	Dgat1	diacylglycerol O-acyltransferase 1	Mm.22633	13350	Down	No Change	0.48434	>5.96
104494_at	AI642098	4921515A04Rik	RIKEN cDNA 4921515A04 gene	Mm.3036	268301	Down	No Change	2.48783	>5.96
162095_f_at	AV341518	Gas7	growth arrest specific 7	Mm.40338	14457	Down	No Change	1.54775	>5.96
96909_at	AI849803	Ndufab1	NADH dehydrogenase (ubiquinone) 1, alpha/beta subcomplex, 1	Mm.347976	70316	Down	No Change	0.220432	>5.96
96662_at	AI847054	Ppap2b	phosphatidic acid phosphatase type 2B	Mm.27363	67916	Down	No Change	1.73078	>5.96
92366_at	U12147	Lama2	laminin, alpha 2	Mm.256087	16773	Down	No Change	2.95881	>5.96
97515_at	X89998	Hsd17b4	hydroxysteroid (17-beta) dehydrogenase 4	Mm.3195	15488	Down	No Change	0.356623	>5.96
97773_at	AI173145	Cd34	CD34 antigen	Mm.29798	12490	Down	No Change	1.5853	5.96383
95064_at	AI849271	Acaa2	acetyl-Coenzyme A acyltransferase 2 (mitochondrial 3-oxoacyl-Coenzyme A thiolase)	Mm.245724	52538	Down	No Change	0.220432	>5.96
102161_f_at	X58609	H2-D1	histocompatibility 2, D region locus 1	Mm.33263	14964	Down	No Change	2.95881	>5.96
161519_f_at	AV210958		Mus musculus cDNA, 3' end /clone=1700127J22 /clone_end=3'			Down	No Change	1.16041	>5.96
160711_at	AI844846	Decr1	2,4-dienoyl CoA reductase 1, mitochondrial	Mm.24395	67460	Down	No Change	0.615272	>5.96
101867_at	U11680	Gpam	glycerol-3-phosphate acyltransferase, mitochondrial	Mm.210196	14732	Down	No Change	1.3321	>5.96
95053_s_at	AA674669	Sdhb	succinate dehydrogenase complex, subunit B, iron sulfur (Ip)	Mm.246965	67680	Down	No Change	1.3321	>5.96
99571_at	AW012588	MGC29978	3-ketoacyl-CoA thiolase B	Mm.224885	235674	Down	No Change	0.615272	>5.96
100423_f_at	AJ237939	Stat5a	signal transducer and activator of transcription 5A	Mm.277403	20850	Down	No Change	2.29995	>5.96
92637_at	J03928	Pfkl	phosphofructokinase, liver, B-type	Mm.269649	18641	Down	No Change	0.356623	>5.96
93751_at	AW048157	Usp19	ubiquitin specific protease 19	Mm.275847	71472	Down	No Change	2.29995	>5.96
94276_at	AF064635	Hsd17b12	hydroxysteroid (17-beta) dehydrogenase 12	Mm.22505	56348	Down	No Change	2.95881	>5.96
94507_at	U15977	Acsl1	acyl-CoA synthetase long-chain family member 1	Mm.210323	14081	Down	No Change	1.20938	>5.96
94794_at	X52561	Fth	ferritin heavy chain	Mm.1776	14319	Down	No Change	1.73078	3.57728
96418_r_at	M18399	Hoxb8	homeo box B8	Mm.196037	15416	Down	No Change	1.54775	>5.96
97531_at	X95280	G0s2	G0/G1 switch gene 2	Mm.3283	14373	Down	No Change	0.48434	3.57728
99942_s_at	U28932	Cnn1	calponin 1	Mm.4356	12797	Down	No Change	1.3321	3.13178
103401_at	L11163	Acads	acyl-Coenzyme A dehydrogenase, short chain	Mm.18759	11409	Down	No Change	1.5853	>5.96
93582_at	AF080580	Coq7	demethyl-Q 7	Mm.20634	12850	Down	No Change	2.00635	>5.96
93844_at	AW061302	1500040F11Rik	RIKEN cDNA 1500040F11 gene	Mm.251621	22272	Down	No Change	0.993282	5.96383
93859_at	AI875598	Mtif2	mitochondrial translational initiation factor 2	Mm.285429	76784	Down	No Change	1.73078	>5.96
96650_at	AI837724	Auh	AU RNA binding protein/enoyl-coenzyme A hydratase	Mm.252034	11992	Down	No Change	0.615272	>5.96
96734_at	AA674143	Synj2bp	synaptojanin 2 binding protein	Mm.279603	24071	Down	No Change	2.48783	3.13178
99618_at	AI853523	Uqcr	ubiquinol-cytochrome c reductase (6.4kD) subunit	Mm.43162	66594	Down	No Change	0.356623	>5.96
100422_i_at	AJ237939	Stat5a	signal transducer and activator of transcription 5A	Mm.277403	20850	Down	No Change	2.00635	>5.96
103660_at	AF093669	Pex11a	peroxisomal biogenesis factor 11a		18631	Down	No Change	0.993282	>5.96
104098_at	L28835	Pxmp2	peroxisomal membrane protein 2	Mm.21853	19301	Down	No Change	0.48434	3.13178
104164_at	AI181257	1300019N10Rik	RIKEN cDNA 1300019N10 gene	Mm.71514	71767	Down	No Change	1.73078	>5.96
104194_at	AF082567	Heph	hephaestin	Mm.277092	15203	Down	No Change	2.74058	>5.96
104412_at	AI153412	Gnai1	guanine nucleotide binding protein, alpha inhibiting 1	Mm.254629	14677	Down	No Change	1.54775	>5.96
104458_at	AI841235	Tcf3	transcription factor 3	Mm.286449	21415	Down	No Change	1.20938	>5.96
92198_s_at	L41365	Daf1	decay accelerating factor 1	Mm.101591	13136	Down	No Change	1.73078	>5.96
92845_at	AI843232	Oxct1	3-oxoacid CoA transferase 1	Mm.13445	67041	Down	No Change	1.54775	>5.96
93087_r_at	AA267185	Usp25	ubiquitin specific protease 25	Mm.40986	30940	Down	No Change	0.798976	3.57728
93264_at	AI843895	Srebf1	sterol regulatory element binding factor 1	Mm.278701	20787	Down	No Change	1.54775	3.13178
93392_at	AB010742	Ucp3	uncoupling protein 3, mitochondrial	Mm.6254	22229	Down	No Change	0.798976	>5.96
95611_at	AA726364	Lpl	lipoprotein lipase	Mm.1514	16956	Down	No Change	0.719868	>5.96
96746_at	AW124813	Dlat	dihydrolipoamide S-acetyltransferase (E2 component of pyruvate dehydrogenase complex)	Mm.285076	235339	Down	No Change	0.615272	>5.96
97536_at	AW046650	Gm695	gene model 695, (NCBI)	Mm.226576	230796	Down	No Change	0.993282	3.57728
98314_g_at	AB025413	Odz4	odd Oz/ten-m homolog 4 (Drosophila)	Mm.254610	23966	Down	No Change	1.16041	>5.96
98475_at	U69262	Matn2	matrilin 2		17181	Down	No Change	2.00635	>5.96
99108_s_at	U15012	Ghr	growth hormone receptor	Mm.3986	14600	Down	No Change	0.729984	>5.96
99636_at	AI848033	Poldip2	polymerase (DNA-directed), delta interacting protein 2	Mm.197493	67811	Down	No Change	1.5853	>5.96
100051_at	U17297	Epb7.2	erythrocyte protein band 7.2	Mm.295284	13830	Down	No Change	2.48783	>5.96
100079_at	AI845556	Ndufb9	NADH dehydrogenase (ubiquinone) 1 beta subcomplex, 9	Mm.322294	66218	Down	No Change	0.729984	3.57728
100099_at	Z14132	Smpd1	sphingomyelin phosphodiesterase 1, acid lysosomal	Mm.4628	20597	Down	No Change	0.798976	>5.96
100358_s_at	X58169	Tcp10a	t-complex protein 10a		21460	Down	No Change	1.20938	>5.96
100628_at	AI840263		MRNA similar to NADH dehydrogenase (ubiquinone) 1, subcomplex unknown, 1 (cDNA clone IMAGE:5683265)	Mm.331007		Down	No Change	2.95881	>5.96
100753_at	L01062	Atp5a1	ATP synthase, H+ transporting, mitochondrial F1 complex, alpha subunit, isoform 1	Mm.276137	11946	Down	No Change	1.5853	>5.96
100892_at	AI850186	Ndufaf1	NADH dehydrogenase (ubiquinone) 1 alpha subcomplex, assembly factor 1	Mm.5390	69702	Down	No Change	1.20938	3.57728
100902_at	AI846549	2610019F03Rik	RIKEN cDNA 2610019F03 gene	Mm.5727	72148	Down	No Change	0.615272	>5.96
101109_at	U43512	Dag1	dystroglycan 1	Mm.7524	13138	Down	No Change	2.48783	>5.96
101308_at	M64228	Kcnb1	potassium voltage gated channel, Shab-related subfamily, member 1	Mm.347451	16500	Down	No Change	1.73078	>5.96
101363_at	AI644801	Adora2a	adenosine A2a receptor	Mm.153916	11540	Down	No Change	2.95881	>5.96
101397_at	AA870756	Slc2a8	solute carrier family 2, (facilitated glucose transporter), member 8	Mm.305754	56017	Down	No Change	1.54775	>5.96
101490_at	AW122692	Hbld2	HESB like domain containing 2	Mm.342404	69046	Down	No Change	2.74058	>5.96
101557_at	AF043070	Bckdk	branched chain ketoacid dehydrogenase kinase	Mm.8903	12041	Down	No Change	0.729984	>5.96
101580_at	AI851220	Cox7b	cytochrome c oxidase subunit VIIb	Mm.255685	66142	Down	No Change	2.48783	>5.96
101858_at	AF015770	Rfng	radical fringe gene homolog (Drosophila)	Mm.871	19719	Down	No Change	0.220432	>5.96
102163_at	X60388					Down	No Change	1.54775	4.50644
102380_s_at	U77364	Hoxd4	homeo box D4		15436	Down	No Change	1.54775	>5.96
102789_at	AB000096	Gata2	GATA binding protein 2	Mm.272747	14461	Down	No Change	2.95881	>5.96
102991_s_at	AF100956	H2-Ke6	H2-K region expressed gene 6	Mm.275452	14979	Down	No Change	2.95881	>5.96
103037_at	U18366	Ctf1	cardiotrophin 1	Mm.249829	13019	Down	No Change	1.20938	>5.96
103090_at	AI838742	2410003P15Rik	RIKEN cDNA 2410003P15 gene	Mm.158827	56046	Down	No Change	2.95881	>5.96
103282_at	U78171	Rasgrp2	RAS, guanyl releasing protein 2	Mm.77017	19395	Down	No Change	2.29995	>5.96
103439_at	AW045417	1110007H17Rik	RIKEN cDNA 1110007H17 gene		73728	Down	No Change	2.48783	>5.96
103445_at	M18401	Hoxb6	homeo box B6	Mm.215	15414	Down	No Change	1.16041	>5.96
103498_at	L38613	Gcgr	glucagon receptor	Mm.22329	14527	Down	No Change	2.74058	>5.96
103522_at	AB024923	Sgcd	sarcoglycan, delta (dystrophin-associated glycoprotein)	Mm.338890	24052	Down	No Change	0.798976	>5.96
103608_at	AI842636	Fars1	phenylalanine-tRNA synthetase 1 (mitochondrial)	Mm.314632	69955	Down	No Change	0.798976	>5.96
103613_at	AA144642	4933425L11Rik	RIKEN cDNA 4933425L11 gene	Mm.341540	66767	Down	No Change	1.54775	>5.96
103767_f_at	AA675006	Rrm2b	ribonucleotide reductase M2 B (TP53 inducible)	Mm.24738	382985	Down	No Change	2.00635	4.50644
103804_at	AB006960	Reck	reversion-inducing-cysteine-rich protein with kazal motifs	Mm.331573	53614	Down	No Change	1.5853	>5.96
103879_at	AA914905	BC024806	cDNA sequence BC024806	Mm.138512	235169	Down	No Change	2.74058	>5.96
103965_at	AI837032	Entpd6	ectonucleoside triphosphate diphosphohydrolase 6	Mm.275524	12497	Down	No Change	1.73078	>5.96
103999_at	AI852034	4932416N17Rik	RIKEN cDNA 4932416N17 gene	Mm.159176	74374	Down	No Change	0.798976	>5.96
104034_at	AI846672	AI464131	expressed sequence AI464131	Mm.27054	329828	Down	No Change	1.3321	>5.96
104109_at	AI853773	Fbxo21	F-box only protein 21		231670	Down	No Change	2.74058	>5.96
104170_at	AF003115	Mapk8ip	mitogen activated protein kinase 8 interacting protein	Mm.2720	19099	Down	No Change	2.95881	3.57728
104199_at	AI646237	AA409802	expressed sequence AA409802	Mm.275583	105734	Down	No Change	2.74058	>5.96
104239_at	AW208513	Phemx	pan hematopoietic expression	Mm.334340	27027	Down	No Change	1.54775	>5.96
104289_at	AI840662	4833412N02Rik	RIKEN cDNA 4833412N02 gene	Mm.283914	74610	Down	No Change	2.00635	>5.96
104375_at	AI844853	Spock2	sparc/osteonectin, cwcv and kazal-like domains proteoglycan 2	Mm.153429	94214	Down	No Change	2.48783	5.96383
104525_at	AW124812	2810423O19Rik	RIKEN cDNA 2810423O19 gene	Mm.23018	67905	Down	No Change	0.719868	>5.96
104616_g_at	M96265	Galt	galactose-1-phosphate uridyl transferase		14430	Down	No Change	2.00635	>5.96
104630_at	AA914114	BC021611	cDNA sequence BC021611	Mm.24338	257633	Down	No Change	0.356623	>5.96
160083_at	M63335	Lpl	lipoprotein lipase	Mm.1514	16956	Down	No Change	1.16041	>5.96
160233_at	AI854743	Ak3l	adenylate kinase 3 alpha-like	Mm.196067	56248	Down	No Change	2.95881	4.50644
160278_at	AI854550	2810428I15Rik	RIKEN cDNA 2810428I15 gene	Mm.28242	66462	Down	No Change	1.20938	3.57728
160284_at	AI844890	Ndufa10	NADH dehydrogenase (ubiquinone) 1 alpha subcomplex 10	Mm.248778	67273	Down	No Change	2.95881	>5.96
160301_at	AI848114	Riok3	RIO kinase 3 (yeast)	Mm.28551	66878	Down	No Change	2.95881	>5.96
160333_at	AI846102	1110008F13Rik	RIKEN cDNA 1110008F13 gene	Mm.29264	67388	Down	No Change	2.00635	3.57728
160437_at	AB027566	Txnrd2	thioredoxin reductase 2	Mm.293632	26462	Down	No Change	1.73078	>5.96
160487_at	M19436	Myl4	myosin, light polypeptide 4	Mm.247636	17896	Down	No Change	0.993282	>5.96
160545_at	M86183	Ccnd3	cyclin D3	Mm.246520	12445	Down	No Change	1.5853	>5.96
160577_at	AF011336	Atp9a	ATPase, class II, type 9A	Mm.10288	11981	Down	No Change	1.73078	>5.96
160661_at	AI840615	5730472N09Rik	RIKEN cDNA 5730472N09 gene	Mm.254974	108958	Down	No Change	0.356623	>5.96
160695_i_at	AF093259	Homer2	homer homolog 2 (Drosophila)	Mm.228	26557	Down	No Change	2.29995	5.96383
160738_at	AI836334	Polrmt	polymerase (RNA) mitochondrial (DNA directed)	Mm.39001	216151	Down	No Change	1.5853	>5.96
160793_at	AI851313	Pou6f1	POU domain, class 6, transcription factor 1	Mm.28825	19009	Down	No Change	1.5853	4.50644
160861_s_at	AI385600	Pde1a	phosphodiesterase 1A, calmodulin-dependent	Mm.40678	18573	Down	No Change	1.54775	>5.96
160869_at	AI849490	Sirt3	sirtuin 3 (silent mating type information regulation 2, homolog) 3 (S. cerevisiae)	Mm.244216	64384	Down	No Change	0.993282	>5.96
160904_at	AI841484	B230317C12Rik	RIKEN cDNA B230317C12 gene	Mm.279863	56279	Down	No Change	0.798976	4.50644
160991_at	AI846893	Nkiras1	NFKB inhibitor interacting Ras-like protein 1	Mm.25648	69721	Down	No Change	1.54775	>5.96
160995_at	AI425994	Repin1	replication initiator 1		58887	Down	No Change	2.29995	>5.96
161028_at	AI850533	Bmp6	bone morphogenetic protein 6	Mm.254978	12161	Down	No Change	0.87484	>5.96
161124_at	AV237354					Down	No Change	1.20938	>5.96
161145_f_at	AV217314	Atp5d	ATP synthase, H+ transporting, mitochondrial F1 complex, delta subunit	Mm.278560	66043	Down	No Change	0.798976	>5.96
161183_at	AV244370	Dag1	dystroglycan 1	Mm.7524	13138	Down	No Change	0.48434	>5.96
161494_f_at	AV090776	Atp5d	ATP synthase, H+ transporting, mitochondrial F1 complex, delta subunit	Mm.278560	66043	Down	No Change	2.48783	>5.96
161543_at	AV240479					Down	No Change	2.00635	>5.96
161576_f_at	AV281450	Fln29	FLN29 gene product	Mm.20488	231712	Down	No Change	2.29995	>5.96
161611_f_at	AV350190	Emid1	EMI domain containing 1	Mm.840	140703	Down	No Change	1.3321	5.96383
161616_f_at	AV354117	2410012A13Rik	RIKEN cDNA 2410012A13 gene	Mm.27086	67874	Down	No Change	2.48783	4.50644
161668_f_at	AV140072	Por	P450 (cytochrome) oxidoreductase	Mm.3863	18984	Down	No Change	2.00635	5.96383
161674_i_at	AV248657	Psmd3	proteasome (prosome, macropain) 26S subunit, non-ATPase, 3	Mm.12194	22123	Down	No Change	2.48783	4.50644
161708_f_at	AV244715	Mpdz	multiple PDZ domain protein	Mm.153039	17475	Down	No Change	2.74058	>5.96
161753_f_at	AV290060	Gpd1	glycerol-3-phosphate dehydrogenase 1 (soluble)	Mm.252391	14555	Down	No Change	0.356623	>5.96
161859_f_at	AV062363	Sncg	synuclein, gamma	Mm.282800	20618	Down	No Change	1.3321	3.13178
162262_f_at	AV357306	Gyg1	glycogenin 1	Mm.6375	27357	Down	No Change	1.5853	>5.96
162288_f_at	AV374281	Pcx	pyruvate carboxylase	Mm.1845	18563	Down	No Change	2.95881	>5.96
162343_f_at	AV149071	Atp5d	ATP synthase, H+ transporting, mitochondrial F1 complex, delta subunit	Mm.278560	66043	Down	No Change	2.74058	>5.96
162363_at	AV230910					Down	No Change	1.54775	3.57728
162478_r_at	AV097887	Idh3g	isocitrate dehydrogenase 3 (NAD+), gamma	Mm.14825	15929	Down	No Change	0.729984	3.57728
92200_at	AB010149	Adcyap1	adenylate cyclase activating polypeptide 1	Mm.3407	11516	Down	No Change	1.54775	>5.96
92372_at	X80992	Bmp6	bone morphogenetic protein 6	Mm.254978	12161	Down	No Change	1.5853	>5.96
92592_at	M25558	Gpd1	glycerol-3-phosphate dehydrogenase 1 (soluble)	Mm.252391	14555	Down	No Change	1.16041	>5.96
92689_at	AB019505	Il18bp	interleukin 18 binding protein	Mm.45579	16068	Down	No Change	0.356623	>5.96
92820_at	AI846522	Usp2	ubiquitin specific protease 2	Mm.272770	53376	Down	No Change	1.20938	>5.96
93085_at	D44456	Psmb9	proteosome (prosome, macropain) subunit, beta type 9 (large multifunctional protease 2)	Mm.347458	16912	Down	No Change	2.48783	>5.96
93191_at	AW061328	Vamp4	vesicle-associated membrane protein 4	Mm.10699	53330	Down	No Change	2.95881	3.57728
93321_at	AF022371	Ifi203	interferon activated gene 203	Mm.261270	15950	Down	No Change	0.356623	>5.96
93351_at	U44389	Hpgd	hydroxyprostaglandin dehydrogenase 15 (NAD)	Mm.18832	15446	Down	No Change	2.95881	>5.96
93378_at	X07439	Hoxc8	homeo box C8	Mm.6167	15426	Down	No Change	2.74058	>5.96
93445_at	AF011428	Cd5l	CD5 antigen-like	Mm.6676	11801	Down	No Change	2.29995	3.13178
93762_at	AI841493	Ppp2r4	protein phosphatase 2A, regulatory subunit B (PR 53)	Mm.275393	110854	Down	No Change	1.16041	>5.96
93815_at	AI839425	Chchd3	coiled-coil-helix-coiled-coil-helix domain containing 3	Mm.21501	66075	Down	No Change	0.798976	5.96383
93855_at	U91601	Rem1	rad and gem related GTP binding protein 1	Mm.8752	19700	Down	No Change	0.993282	>5.96
93933_at	U89924	Ppp1r3c	protein phosphatase 1, regulatory (inhibitor) subunit 3C	Mm.24724	53412	Down	No Change	2.00635	>5.96
94057_g_at	M21285	Scd1	stearoyl-Coenzyme A desaturase 1	Mm.267377	20249	Down	No Change	2.95881	>5.96
94275_at	U34691	Urod	uroporphyrinogen decarboxylase	Mm.46484	22275	Down	No Change	2.29995	>5.96
94324_f_at	U49878	Hmgcl	3-hydroxy-3-methylglutaryl-Coenzyme A lyase	Mm.22668	15356	Down	No Change	2.48783	>5.96
94555_at	AI845579	5730408C10Rik	RIKEN cDNA 5730408C10 gene	Mm.261818	70510	Down	No Change	2.74058	3.57728
94907_f_at	AW045632	1110001J03Rik	RIKEN cDNA 1110001J03 gene	Mm.158971	66117	Down	No Change	1.16041	5.96383
94908_r_at	AW045632	1110001J03Rik	RIKEN cDNA 1110001J03 gene	Mm.158971	66117	Down	No Change	1.3321	>5.96
94966_at	Z11911	G6pdx	glucose-6-phosphate dehydrogenase X-linked	Mm.27210	14381	Down	No Change	0.220432	>5.96
95058_f_at	AW121984	2610205H19Rik	RIKEN cDNA 2610205H19 gene	Mm.195625	70456	Down	No Change	1.5853	>5.96
95072_at	AW121892	Cyc1	cytochrome c-1	Mm.29196	66445	Down	No Change	0.87484	>5.96
95078_at	AI841400	1200015F23Rik	RIKEN cDNA 1200015F23 gene	Mm.330492	67809	Down	No Change	0.356623	>5.96
95120_at	AI837621	Tm4sf13	transmembrane 4 superfamily member 13	Mm.254663	66109	Down	No Change	2.74058	>5.96
95420_at	AW120625	Pgd	phosphogluconate dehydrogenase	Mm.252080	110208	Down	No Change	1.3321	>5.96
95440_at	AI846093	2810432L12Rik	RIKEN cDNA 2810432L12 gene	Mm.24564	67063	Down	No Change	2.00635	>5.96
95894_at	AW125034	AI427100	expressed sequence AI427100	Mm.24134	104806	Down	No Change	0.798976	>5.96
95902_at	AW229127	AI465270	expressed sequence AI465270		102097	Down	No Change	2.29995	>5.96
95910_f_at	AI844780	C330008I15Rik	RIKEN cDNA C330008I15 gene	Mm.167232	232089	Down	No Change	0.798976	>5.96
95982_at	AI415393	C920021L13Rik	RIKEN cDNA C920021L13 gene		109149	Down	No Change	2.29995	>5.96
96044_at	AF067660	Bcl2l10	Bcl2-like 10	Mm.25988	12049	Down	No Change	2.95881	>5.96
96089_at	AI255972	4931406C07Rik	RIKEN cDNA 4931406C07 gene	Mm.261842	70984	Down	No Change	2.00635	>5.96
96090_g_at	AI255972	4931406C07Rik	RIKEN cDNA 4931406C07 gene	Mm.261842	70984	Down	No Change	1.3321	>5.96
96112_at	AI851178	Etfa	electron transferring flavoprotein, alpha polypeptide	Mm.290853	110842	Down	No Change	0.719868	>5.96
96114_at	AW122076	Ppp1r1a	protein phosphatase 1, regulatory (inhibitor) subunit 1A	Mm.143788	58200	Down	No Change	2.74058	4.50644
96263_at	AW124933	4930524H12Rik	RIKEN cDNA 4930524H12 gene	Mm.29830	66832	Down	No Change	1.73078	>5.96
96340_at	AW124185	B230114J08Rik	RIKEN cDNA B230114J08 gene	Mm.290341	77975	Down	No Change	0.48434	5.96383
96534_at	AA408956	Vldlr	very low density lipoprotein receptor	Mm.4141	22359	Down	No Change	0.993282	>5.96
96670_at	AI841295	Gstk1	glutathione S-transferase kappa 1	Mm.267014	76263	Down	No Change	2.74058	>5.96
96678_at	AW260761	Dhrs4	dehydrogenase/reductase (SDR family) member 4	Mm.27427	28200	Down	No Change	0.356623	>5.96
96732_at	AI851081	1500001L20Rik	RIKEN cDNA 1500001L20 gene	Mm.28891	68970	Down	No Change	2.48783	>5.96
96757_at	AI852165	D10Jhu81e	DNA segment, Chr 10, Johns Hopkins University 81 expressed	Mm.268691	28295	Down	No Change	1.20938	4.50644
96763_at	AI839995	Sardh	sarcosine dehydrogenase	Mm.278467	192166	Down	No Change	2.29995	>5.96
96890_at	AW060971	1300002A08Rik	RIKEN cDNA 1300002A08 gene	Mm.30092	66887	Down	No Change	1.5853	>5.96
97082_at	M97900	p	pink-eyed dilution	Mm.137052	18431	Down	No Change	2.00635	4.50644
97125_f_at	M58156	H2-K1	histocompatibility 2, K1, K region	Mm.16771	14972	Down	No Change	2.48783	>5.96
97201_s_at	AA823381	Ndufa5	NADH dehydrogenase (ubiquinone) 1 alpha subcomplex, 5	Mm.275780	68202	Down	No Change	1.5853	3.13178
97247_at	AW124778	2610034N03Rik	RIKEN cDNA 2610034N03 gene	Mm.182574	66307	Down	No Change	0.615272	>5.96
97351_i_at	AW123567	Coxvib2	cytochrome c oxidase subunit VIb, testes-specific	Mm.29625	333182	Down	No Change	2.74058	>5.96
97373_at	AI852682	Slc25a19	solute carrier family 25 (mitochondrial deoxynucleotide carrier), member 19	Mm.24594	67283	Down	No Change	2.74058	>5.96
97456_at	AI838021	Acsl5	acyl-CoA synthetase long-chain family member 5	Mm.292056	71879	Down	No Change	2.00635	>5.96
97489_at	AI846739	Pygb	brain glycogen phosphorylase	Mm.222584	110078	Down	No Change	1.3321	>5.96
97540_f_at	M69069	H2-D1	histocompatibility 2, D region locus 1	Mm.33263	14964	Down	No Change	1.20938	>5.96
97730_at	AF000149	Abca4	ATP-binding cassette, sub-family A (ABC1), member 4	Mm.3918	11304	Down	No Change	2.00635	3.13178
97769_at	D17433	Ptgfr	prostaglandin F receptor	Mm.331442	19220	Down	No Change	2.29995	5.96383
97843_at	AI834866	Ncoa4	nuclear receptor coactivator 4	Mm.275762	27057	Down	No Change	2.48783	5.96383
98065_at	AI837679	Ormdl3	ORM1-like 3 (S. cerevisiae)	Mm.180546	66612	Down	No Change	1.20938	>5.96
98102_at	M76727	Pdha1	pyruvate dehydrogenase E1 alpha 1	Mm.34775	18597	Down	No Change	0.220432	>5.96
98132_at	X01756	Cycs	cytochrome c, somatic	Mm.35389	13063	Down	No Change	0.220432	>5.96
98313_at	AB025413	Odz4	odd Oz/ten-m homolog 4 (Drosophila)	Mm.254610	23966	Down	No Change	2.95881	>5.96
98317_at	Y14493	Phox2b	paired-like homeobox 2b	Mm.42227	18935	Down	No Change	2.95881	>5.96
98418_at	U10115	Dvl1	dishevelled, dsh homolog 1 (Drosophila)	Mm.3400	13542	Down	No Change	2.95881	>5.96
98438_f_at	X16202	H2-Q7	histocompatibility 2, Q region locus 7	Mm.34421	15018	Down	No Change	1.16041	>5.96
98458_at	AI155192	1190007F08Rik	RIKEN cDNA 1190007F08 gene	Mm.260690	68859	Down	No Change	2.74058	>5.96
98464_at	AW124196	1110011C06Rik	RIKEN cDNA 1110011C06 gene		68494	Down	No Change	2.29995	>5.96
98538_at	X81632	2610507B11Rik	RIKEN cDNA 2610507B11 gene	Mm.237103	72503	Down	No Change	2.29995	>5.96
98554_at	AB033922	Ndrg3	N-myc downstream regulated gene 3	Mm.279256	29812	Down	No Change	0.729984	4.50644
98580_at	D28117	Ppm1a	protein phosphatase 1A, magnesium dependent, alpha isoform	Mm.261045	19042	Down	No Change	0.220432	>5.96
99143_at	AA614914	0610039N19Rik	RIKEN cDNA 0610039N19 gene	Mm.305108	67442	Down	No Change	0.615272	>5.96
99469_at	AW121865	Pex6	peroxisomal biogenesis factor 6	Mm.256118	224824	Down	No Change	1.5853	>5.96
99476_at	AJ131395	Col14a1	procollagen, type XIV, alpha 1	Mm.347410	12818	Down	No Change	1.54775	>5.96
99503_at	AW045204	9130017A15Rik	RIKEN cDNA 9130017A15 gene	Mm.251661	320717	Down	No Change	0.993282	>5.96
99507_at	M21247	Ucp1	uncoupling protein 1, mitochondrial	Mm.4177	22227	Down	No Change	0.356623	>5.96
99631_f_at	U08440	Cox6a1	cytochrome c oxidase, subunit VI a, polypeptide 1	Mm.43415	12861	Down	No Change	2.48783	4.50644
99666_at	AW125431	Cs	citrate synthase	Mm.58836	12974	Down	No Change	0.356623	5.96383
99914_at	U43715	Hand2	heart and neural crest derivatives expressed transcript 2	Mm.261588	15111	Down	No Change	2.00635	>5.96
99536_at	AB016080	Cib2	calcium and integrin binding family member 2	Mm.42192	56506	Down	Up	0.48434	0.107464
103663_at	AI837330	4930467B06Rik	RIKEN cDNA 4930467B06 gene	Mm.196045	68273	Down	Up	2.48783	0.107464
97498_at	U41739	Fhl1	four and a half LIM domains 1	Mm.3126	14199	Down	Up	2.29995	0.107464
102378_at	U02487	Sspn	sarcospan	Mm.49689	16651	Down	Up	0.719868	0.107464
93572_at	AI835051	Ndufs1	NADH dehydrogenase (ubiquinone) Fe-S protein 1	Mm.290791	227197	Down	Up	0.220432	0.107464
94534_at	AI835446	Idh3a	isocitrate dehydrogenase 3 (NAD+) alpha	Mm.279195	67834	Down	Up	0.798976	0.107464
94855_at	X78682	Phb	prohibitin	Mm.263862	18673	Down	Up	0.220432	0.107464
96871_at	AI844355	2310042G06Rik	RIKEN cDNA 2310042G06 gene	Mm.182294	66390	Down	Up	1.5853	0.107464
95587_at	AI837204		Adult male adrenal gland cDNA, RIKEN full-length enriched library, clone:B330005C17 product:hypothetical Arginine-rich region containing protein, full insert sequence	Mm.296876	210582	Down	Up	0.719868	0.158243
99994_at	AF041376	Cidea	cell death-inducing DNA fragmentation factor, alpha subunit-like effector A	Mm.449	12683	Down	Up	0.220432	0.158243
104258_at	AA881576	Acyp2	acylphosphatase 2, muscle type	Mm.28407	75572	Down	Up	0.220432	0.158243
93475_at	AI845581	4931426K16Rik	RIKEN cDNA 4931426K16 gene	Mm.252722	70997	Down	Up	2.00635	0.158243
94977_at	X15373	Itpr1	inositol 1,4,5-triphosphate receptor 1	Mm.227912	16438	Down	Up	0.798976	0.158243
96879_at	AI852338	Ogdh	oxoglutarate dehydrogenase (lipoamide)	Mm.276348	18293	Down	Up	0.798976	0.262502
102849_at	D88159	Kcnj8	potassium inwardly-rectifying channel, subfamily J, member 8	Mm.1482	16523	Down	Up	2.95881	0.301078
97369_g_at	U95145	Akap1	A kinase (PRKA) anchor protein 1	Mm.2969	11640	Down	Up	1.16041	0.301078
102783_at	AI131744	2310009E04Rik	RIKEN cDNA 2310009E04 gene	Mm.276098	75578	Down	Up	0.220432	0.331581
95772_r_at	U43317	Fzd4	frizzled homolog 4 (Drosophila)	Mm.86755	14366	Down	Up	2.48783	0.356366
103577_at	AI326331	Pfkfb3	6-phosphofructo-2-kinase/fructose-2,6-biphosphatase 3	Mm.19669	170768	Down	Up	0.356623	0.356366
101015_s_at	AF013486	Ifnar2	interferon (alpha and beta) receptor 2	Mm.6834	15976	Down	Up	1.20938	0.356366
92615_at	AI853615		Similar to NADH dehydrogenase (LOC230075), mRNA	Mm.1103	230075	Down	Up	0.48434	0.376473
92420_at	X53257	Ntf3	neurotrophin 3	Mm.267570	18205	Down	Up	0.729984	0.435236
96134_at	AA755260	Dp1l1	deleted in polyposis 1-like 1	Mm.28147	70335	Down	Up	0.356623	0.435236
95695_at	AB017112	Slc25a20	solute carrier family 25 (mitochondrial carnitine/acylcarnitine translocase), member 20	Mm.29666	57279	Down	Up	0.220432	0.483844
100027_s_at	AI881987	Pex14	peroxisomal biogenesis factor 14	Mm.184172	56273	Down	Up	1.16041	0.483844
97112_at	AI157017	Mrvi1	MRV integration site 1	Mm.250023	17540	Down	Up	0.356623	0.483844
98588_at	Z11774	Fah	fumarylacetoacetate hydrolase	Mm.3798	14085	Down	Up	0.356623	0.483844
97367_at	U95146	Akap1	A kinase (PRKA) anchor protein 1	Mm.2969	11640	Down	Up	0.356623	0.562086
95736_at	AI847546	Mrpl4	mitochondrial ribosomal protein L4	Mm.155033	66163	Down	Up	1.16041	0.562086
92537_g_at	X72862	Adrb3	adrenergic receptor, beta 3	Mm.278475	11556	Down	Up	0.798976	0.591717
161497_f_at	AV093331	Itga7	integrin alpha 7	Mm.179747	16404	Down	Up	0.356623	0.591717
101990_at	X51905	Ldh2	lactate dehydrogenase 2, B chain	Mm.9745	16832	Down	Up	0.798976	0.591717
161989_f_at	AV238359	Crat	carnitine acetyltransferase	Mm.20396	12908	Down	Up	1.5853	0.591717
160765_at	AW120781	Ptges2	prostaglandin E synthase 2	Mm.28048	96979	Down	Up	0.87484	0.681525
93143_at	AI844196	1190005I06Rik	RIKEN cDNA 1190005I06 gene	Mm.273059	68918	Down	Up	0.356623	0.726056
97869_at	AI844043	Etfdh	electron transferring flavoprotein, dehydrogenase	Mm.28336	66841	Down	Up	1.20938	0.726056
97711_at	AI606967	B430320C24Rik	RIKEN cDNA B430320C24 gene		319900	Down	Up	2.95881	0.847065
98452_at	D88689	Flt1	FMS-like tyrosine kinase 1	Mm.3464	14254	Down	Up	1.5853	0.847065
98328_at	U02602	Tshr	thyroid stimulating hormone receptor	Mm.173847	22095	Down	Up	0.356623	0.923084
161025_f_at	AI836162	Sox18	SRY-box containing gene 18	Mm.264904	20672	Down	Up	2.00635	0.923084
160921_at	AW125884	Acas2l	acetyl-Coenzyme A synthetase 2 (AMP forming)-like	Mm.7044	68738	Down	Up	0.993282	0.923084
93645_at	AF011360	Rgs7	regulator of G protein signaling 7	Mm.7956	24012	Down	Up	0.798976	0.923084
101467_at	L22144	S100b	S100 protein, beta polypeptide, neural	Mm.235998	20203	Down	Up	2.48783	1.05976
96291_f_at	AI835847	BC059730	cDNA sequence BC059730		407785	Down	Up	0.356623	1.05976
103646_at	X85983	Crat	carnitine acetyltransferase	Mm.20396	12908	Down	Up	2.00635	1.10618
161900_f_at	AV373835	Adrb3	adrenergic receptor, beta 3	Mm.278475	11556	Down	Up	1.5853	1.10618
100636_at	U28656	Eif4ebp1	eukaryotic translation initiation factor 4E binding protein 1	Mm.6700	13685	Down	Up	2.95881	1.10618
100449_g_at	Z31664	Acvrl1	activin A receptor, type II-like 1	Mm.279542	11482	Down	Up	1.5853	1.10618
94416_at	AF025653	Rngtt	RNA guanylyltransferase and 5'-phosphatase	Mm.26153	24018	Down	Up	1.16041	1.10618
96095_i_at	AI648018	2610207I16Rik	RIKEN cDNA 2610207I16 gene	Mm.272905	72479	Down	Up	0.798976	1.10618
95468_at	AI850202	Egln1	EGL nine homolog 1 (C. elegans)	Mm.140619	112405	Down	Up	0.356623	1.25031
104605_at	AW047554	D6Ucla1e	DNA segment, Chr 6, University of California at Los Angeles-1, expressed	Mm.291826	68465	Down	Up	0.798976	1.25031
160573_at	AA645537	Hccs	holocytochrome c synthetase	Mm.284033	15159	Down	Up	2.29995	1.25031
97502_at	U73445	Dld	dihydrolipoamide dehydrogenase	Mm.3131	13382	Down	Up	0.220432	1.25031
160289_s_at	AI849904	Dlst	dihydrolipoamide S-succinyltransferase (E2 component of 2-oxo-glutarate complex)	Mm.296221	78920	Down	Up	1.3321	1.39216
96184_at	AI835242	Rnpepl1	arginyl aminopeptidase (aminopeptidase B)-like 1	Mm.200971	108657	Down	Up	2.29995	1.39216
97217_at	AI842095	Ahcyl1	S-adenosylhomocysteine hydrolase-like 1	Mm.220328	229709	Down	Up	2.74058	1.39216
99148_at	AI852862	Fh1	fumarate hydratase 1	Mm.41502	14194	Down	Up	1.16041	1.39216
103331_at	AI854450	C030006K11Rik	RIKEN cDNA C030006K11 gene	Mm.291713	223665	Down	Up	2.48783	1.54788
95698_at	AI851810	Ndufb7	NADH dehydrogenase (ubiquinone) 1 beta subcomplex, 7		66916	Down	Up	2.48783	1.54788
99937_at	Z16406	Meox2	mesenchyme homeobox 2	Mm.341398	17286	Down	Up	2.95881	1.54788
162457_f_at	AV003378	Hba-a1	hemoglobin alpha, adult chain 1	Mm.196110	15122	Down	Up	1.20938	1.7641
102033_at	AB003494	Tesk1	testis specific protein kinase 1	Mm.10154	21754	Down	Up	1.54775	1.7641
101989_at	AW125380	Uqcrc1	ubiquinol-cytochrome c reductase core protein 1	Mm.335460	22273	Down	Up	0.356623	1.7641
160481_at	AF009605	Pck1	phosphoenolpyruvate carboxykinase 1, cytosolic	Mm.266867	18534	Down	Up	0.87484	1.7641
160798_at	AW046483	Nrbf1	nuclear receptor binding factor 1	Mm.192706	26922	Down	Up	1.3321	1.7641
96042_at	L35528	Sod2	superoxide dismutase 2, mitochondrial	Mm.290876	20656	Down	Up	1.73078	1.7641
95787_s_at	X87685	Scp2	sterol carrier protein 2, liver	Mm.209568	20280	Down	Up	0.798976	2.02722
101500_at	AI834796	Epb4.1l2	erythrocyte protein band 4.1-like 2	Mm.210413	13822	Down	Up	0.87484	2.02722
93120_f_at	V00746	H2-K1	histocompatibility 2, K1, K region	Mm.196032	14972	Down	Up	0.220432	2.02722
103556_at	AI840158	Angptl2	angiopoietin-like 2	Mm.208919	26360	Down	Up	1.73078	2.25949
94839_at	M96823	Nucb	nucleobindin	Mm.258923	18220	Down	Up	0.729984	2.25949
96608_at	AF023463	Phyh	phytanoyl-CoA hydroxylase	Mm.27066	16922	Down	Up	0.356623	2.25949
93501_f_at	AF058955	Sucla2	succinate-Coenzyme A ligase, ADP-forming, beta subunit	Mm.38951	20916	Down	Up	0.719868	2.25949
160641_at	AI021573	Pfkfb3	6-phosphofructo-2-kinase/fructose-2,6-biphosphatase 3	Mm.19669	170768	Down	Up	2.48783	2.25949
160373_i_at	AI839175	Sdpr	serum deprivation response	Mm.255909	20324	Down	Up	0.356623	2.25949
94531_at	AW124582	2310005O14Rik	RIKEN cDNA 2310005O14 gene	Mm.169234	67914	Down	Up	0.356623	2.71431
93482_at	AI117835	9530072E15Rik	RIKEN cDNA 9530072E15 gene		68242	Down	Up	0.87484	2.71431
97485_at	AI850953	Pcyox1	prenylcysteine oxidase 1	Mm.30849	66881	Down	Up	1.20938	2.71431
102000_f_at	AI842835	Uqcrc2	ubiquinol cytochrome c reductase core protein 2	Mm.988	67003	Down	Up	2.74058	2.71431
102749_at	AF037370	Cox7a1	cytochrome c oxidase, subunit VIIa 1	Mm.12907	12865	Down	Up	0.87484	2.71431
160178_r_at	AW047190	1810056O20Rik	RIKEN cDNA 1810056O20 gene	Mm.52024	78653	Down	Up	2.29995	2.71431
160807_at	AW124201	Agpat3	1-acylglycerol-3-phosphate O-acyltransferase 3	Mm.334078	28169	Down	Up	0.220432	2.71431
93991_at	X07295	Mdh2	malate dehydrogenase 2, NAD (mitochondrial)	Mm.297096	17448	Down	Up	0.993282	2.71431
96267_at	AI846127	Ndufv1	NADH dehydrogenase (ubiquinone) flavoprotein 1	Mm.29842	17995	Down	Up	1.5853	2.71431
96060_at	U25844	Serpinb6a	serine (or cysteine) proteinase inhibitor, clade B, member 6a	Mm.252210	20719	No Change	Down	3.13794	0.158243
93013_at	AF077861	Idb2	inhibitor of DNA binding 2	Mm.34871	15902	No Change	Down	3.13794	0.107464
97937_at	AA611766	Klf5	Kruppel-like factor 5	Mm.30262	12224	No Change	Down	3.13794	1.39216
103539_at	X55663	Tec	cytoplasmic tyrosine kinase, Dscr28C related (Drosophila)	Mm.287554	21682	No Change	Down	3.13794	0.376473
95722_at	AB013137	Glrx1	glutaredoxin 1 (thioltransferase)	Mm.25844	93692	No Change	Down	3.13794	0.562086
101992_at	U13393	Psmb6	proteasome (prosome, macropain) subunit, beta type 6	Mm.98	19175	No Change	Down	3.13794	0.107464
103269_f_at	AJ005350	Zfp125	zinc finger protein 125	Mm.20857	22651	No Change	Down	3.13794	0.591717
104573_at	AA921069	1110025L05Rik	RIKEN cDNA 1110025L05 gene	Mm.280573	66162	No Change	Down	3.13794	0.923084
104646_at	AJ011967	Gdf15	growth differentiation factor 15	Mm.31325	23886	No Change	Down	3.13794	0.107464
161132_at	AA727482	Scel	sciellin	Mm.244003	64929	No Change	Down	3.13794	0.107464
92480_f_at	AB024004	Zfp53	zinc finger protein 53	Mm.42140	24132	No Change	Down	3.13794	0.726056
98405_at	U96700	Serpinb9	serine (or cysteine) proteinase inhibitor, clade B, member 9	Mm.272569	20723	No Change	Down	3.13794	1.10618
94841_at	AW048997	Psma5	proteasome (prosome, macropain) subunit, alpha type 5	Mm.208883	26442	No Change	Down	3.13794	0.356366
103957_at	X57349	Tfrc	transferrin receptor	Mm.28683	22042	No Change	Down	3.31325	0.107464
100057_at	AI838320	2510027N19Rik	RIKEN cDNA 2510027N19 gene	Mm.4467	67711	No Change	Down	3.31325	0.726056
102319_at	AF062484	Snx12	sorting nexin 12	Mm.206949	55988	No Change	Down	3.31325	0.483844
102907_at	AW125043	Phldb2	pleckstrin homology-like domain, family B, member 2	Mm.211477	208177	No Change	Down	3.31325	0.435236
103727_at	AI850972	Hrb	HIV-1 Rev binding protein	Mm.6461	15463	No Change	Down	3.31325	1.54788
104118_at	AW123781	2810037C14Rik	RIKEN cDNA 2810037C14 gene	Mm.260782	67211	No Change	Down	3.31325	0.158243
160112_at	AI852865	1190006E07Rik	RIKEN cDNA 1190006E07 gene	Mm.269800	68942	No Change	Down	3.31325	1.25031
160551_at	U30839	Vdac3	voltage-dependent anion channel 3	Mm.227704	22335	No Change	Down	3.31325	1.10618
92565_at	AI847109	1110005A23Rik	RIKEN cDNA 1110005A23 gene	Mm.235562	66118	No Change	Down	3.31325	1.05976
101916_at	AA733674	Llglh2	lethal giant larvae homolog 2	Mm.290450	217325	No Change	Down	3.31325	0.847065
94857_at	U10420	Mpg	N-methylpurine-DNA glycosylase	Mm.256299	268395	No Change	Down	3.31325	0.726056
93104_at	Z16410	Btg1	B-cell translocation gene 1, anti-proliferative	Mm.272183	12226	No Change	Down	3.84243	2.02722
97473_at	AW124470	Tm4sf7	transmembrane 4 superfamily member 7	Mm.259477	64540	No Change	Down	3.84243	1.54788
93606_s_at	AB021966	Igsf4a	immunoglobulin superfamily, member 4A	Mm.307293	54725	No Change	Down	3.84243	0.107464
99335_at	J05277	Hk1	hexokinase 1	Mm.196605	15275	No Change	Down	3.84243	0.107464
103330_at	AI838709	Strbp	spermatid perinuclear RNA binding protein	Mm.30670	20744	No Change	Down	3.84243	0.107464
160804_at	AI836524	Eif2b5	eukaryotic translation initiation factor 2B, subunit 5 epsilon	Mm.233855	224045	No Change	Down	3.84243	2.02722
100729_at	X80699	Rpl26	ribosomal protein L26	Mm.3229	19941	No Change	Down	3.84243	0.158243
160717_at	AI854226	1110059E24Rik	RIKEN cDNA 1110059E24 gene	Mm.272430	66206	No Change	Down	3.84243	0.435236
92295_at	Z80941	Sema3e	sema domain, immunoglobulin domain (Ig), short basic domain, secreted, (semaphorin) 3E	Mm.134093	20349	No Change	Down	3.84243	0.158243
93559_at	D90374	Apex1	apurinic/apyrimidinic endonuclease 1	Mm.203	11792	No Change	Down	3.84243	0.847065
94068_at	AW048899	Rps19	ribosomal protein S19	Mm.301963	20085	No Change	Down	3.84243	1.39216
96829_at	AW047083	D19Wsu162e	DNA segment, Chr 19, Wayne State University 162, expressed	Mm.297791	226178	No Change	Down	3.84243	0.301078
104195_at	AA939440	5730408K05Rik	RIKEN cDNA 5730408K05 gene	Mm.353612	67531	No Change	Down	3.84243	0.376473
94043_at	AB031290	Atp6ap1	ATPase, H+ transporting, lysosomal accessory protein 1	Mm.21961	54411	No Change	Down	3.84243	1.7641
94532_at	U13841	Atp6v1e1	ATPase, H+ transporting, V1 subunit E isoform 1	Mm.29045	11973	No Change	Down	3.84243	0.591717
101213_at	X15267	Arbp	acidic ribosomal phosphoprotein P0	Mm.324685	11837	No Change	Down	4.22944	0.923084
103545_at	AA240695	2610019E17Rik	RIKEN cDNA 2610019E17 gene		75614	No Change	Down	4.22944	0.107464
104296_at	AI847802	1110031M08Rik	RIKEN cDNA 1110031M08 gene		68693	No Change	Down	4.22944	2.25949
104513_at	AA688938	2410004N09Rik	RIKEN cDNA 2410004N09 gene		69749	No Change	Down	4.22944	0.107464
161983_f_at	AV377350	Rnh1	ribonuclease/angiogenin inhibitor 1	Mm.279485	107702	No Change	Down	4.22944	0.483844
95077_at	U12922	Rabggtb	RAB geranylgeranyl transferase, b subunit	Mm.277831	19352	No Change	Down	4.22944	1.05976
101519_at	M29264	Srp14	signal recognition particle 14	Mm.850	20813	No Change	Down	4.22944	0.591717
102872_f_at	X74855	Zfp51	zinc finger protein 51	Mm.293030	22709	No Change	Down	4.22944	1.7641
94937_at	AW121594	Zfp277	zinc finger protein 277	Mm.26852	246196	No Change	Down	4.22944	0.107464
103281_at	AF077003	Cd2ap	CD2-associated protein	Mm.218637	12488	No Change	Down	4.71277	0.158243
AFFX-TransRecMur/X57349_3_at	X57349	Tfrc	transferrin receptor	Mm.28683	22042	No Change	Down	4.71277	0.216002
98333_at	AF100956	Rps18	ribosomal protein S18	Mm.42790	20084	No Change	Down	4.71277	0.262502
99458_i_at	X70764	Mark2	MAP/microtubule affinity-regulating kinase 2	Mm.258986	13728	No Change	Down	4.71277	0.107464
100954_at	AF057287	Hrb	HIV-1 Rev binding protein	Mm.6461	15463	No Change	Down	4.71277	0.847065
102885_at	X96737	Sybl1	synaptobrevin like 1	Mm.1517	20955	No Change	Down	4.71277	0.262502
103397_at	AA795486	Hrb	HIV-1 Rev binding protein	Mm.6461	15463	No Change	Down	4.71277	0.301078
92550_at	M36120	Krt1-19	keratin complex 1, acidic, gene 19	Mm.273177	16669	No Change	Down	4.71277	0.158243
93081_at	U35142	Rbbp7	retinoblastoma binding protein 7	Mm.270186	245688	No Change	Down	4.71277	1.7641
93305_f_at	AF053724	Vamp8	vesicle-associated membrane protein 8	Mm.1838	22320	No Change	Down	4.71277	0.107464
93325_at	AI845735	Polr2e	polymerase (RNA) II (DNA directed) polypeptide E	Mm.18579	66420	No Change	Down	4.71277	1.05976
94322_at	D42048	Sqle	squalene epoxidase	Mm.296169	20775	No Change	Down	4.71277	0.158243
98144_f_at	AI844321	Sas	sarcoma amplified sequence	Mm.35650	67125	No Change	Down	4.71277	0.681525
99581_at	U60001	Hint1	histidine triad nucleotide binding protein 1	Mm.425	15254	No Change	Down	4.71277	0.158243
95571_at	AF004100	Slc30a4	solute carrier family 30 (zinc transporter), member 4	Mm.27801	22785	No Change	Down	4.71277	2.71431
92210_at	AF004326	Agpt2	angiopoietin 2	Mm.3425	11601	No Change	Down	5.32403	0.107464
104403_at	AI854118	2700078E11Rik	RIKEN cDNA 2700078E11 gene	Mm.259026	78832	No Change	Down	5.32403	2.02722
100957_at	AA881160	Ssbp1	single-stranded DNA binding protein 1	Mm.276356	381760	No Change	Down	5.32403	0.923084
104285_at	M62766	Hmgcr	3-hydroxy-3-methylglutaryl-Coenzyme A reductase	Mm.316652	15357	No Change	Down	5.32403	2.02722
95086_at	AI835392	1110002H14Rik	RIKEN cDNA 1110002H14 gene	Mm.196005	68544	No Change	Down	5.32403	1.25031
96025_g_at	L32836	Ahcy	S-adenosylhomocysteine hydrolase	Mm.302978	269378	No Change	Down	5.32403	0.262502
92847_s_at	X56831	M6pr-ps	mannose-6-phosphate receptor, pseudogene		17114	No Change	Down	5.32403	1.05976
98254_f_at	AW209004					No Change	Down	6.14252	2.02722
160200_at	AA816191	3230401D17Rik	RIKEN cDNA 3230401D17 gene	Mm.25119	66680	No Change	Down	6.14252	1.54788
97055_s_at	AI118194	Prdx1	peroxiredoxin 1	Mm.30929	18477	No Change	Down	6.14252	0.591717
103689_at	AA833514	Abcc3	ATP-binding cassette, sub-family C (CFTR/MRP), member 3	Mm.23942	76408	No Change	Down	6.14252	0.107464
92384_at	X74351	Xpa	xeroderma pigmentosum, complementation group A	Mm.247036	22590	No Change	Down	6.14252	2.71431
93934_at	AF072128	Cldn2	claudin 2	Mm.117068	12738	No Change	Down	6.14252	0.107464
93988_at	AI836676	Psma7	proteasome (prosome, macropain) subunit, alpha type 7	Mm.21728	26444	No Change	Down	6.14252	0.158243
94282_at	AW124297	Asah1	N-acylsphingosine amidohydrolase 1	Mm.22547	11886	No Change	Down	6.14252	0.483844
94505_at	AW124934	Peli1	pellino 1	Mm.28957	67245	No Change	Down	6.14252	0.923084
95448_at	AI839371	Psmc2	proteasome (prosome, macropain) 26S subunit, ATPase 2	Mm.2462	19181	No Change	Down	6.14252	2.71431
95607_at	X82457	Stard3	START domain containing 3	Mm.265546	59045	No Change	Down	6.14252	0.216002
96278_at	AI846553	1110020C13Rik	RIKEN cDNA 1110020C13 gene	Mm.29865	66151	No Change	Down	6.14252	0.107464
99600_at	AI838337	Ptov1	prostate tumor over expressed gene 1	Mm.42855	84113	No Change	Down	6.14252	2.71431
100780_at	M73436	Rps4x	ribosomal protein S4, X-linked	Mm.66	20102	No Change	Down	6.14252	0.331581
102352_at	AW121380	Galnt10	UDP-N-acetyl-alpha-D-galactosamine:polypeptide N-acetylgalactosaminyltransferase 10	Mm.271670	171212	No Change	Down	6.14252	0.107464
160202_at	AI845108	Atp6ap2	ATPase, H+ transporting, lysosomal accessory protein 2	Mm.25148	70495	No Change	Down	6.14252	0.483844
99447_at	AI021178	1110007L15Rik	RIKEN cDNA 1110007L15 gene	Mm.270137	67604	No Change	Down	6.14252	1.05976
97750_at	X06406	Lamr1	laminin receptor 1 (ribosomal protein SA)	Mm.4071	16785	No Change	Down	7.22492	0.923084
92851_at	U49430	Cp	ceruloplasmin	Mm.13787	12870	No Change	Down	7.22492	0.158243
103094_at	AI036894	Serf1	small EDRK-rich factor 1	Mm.286177	20365	No Change	Down	7.22492	0.562086
103095_at	M94450	Grb7	growth factor receptor bound protein 7	Mm.276702	14786	No Change	Down	7.22492	0.158243
103516_at	AF031572	Celsr1	cadherin EGF LAG seven-pass G-type receptor 1	Mm.22680	12614	No Change	Down	7.22492	0.158243
160064_at	AF056323	Stx7	syntaxin 7	Mm.248042	53331	No Change	Down	7.22492	0.726056
160068_at	AF075136	Sap30	sin3 associated polypeptide	Mm.118	60406	No Change	Down	7.22492	0.107464
160657_at	AI835460	Ilf3	interleukin enhancer binding factor 3	Mm.20935	16201	No Change	Down	7.22492	0.107464
94073_at	AI836182	Polr2g	polymerase (RNA) II (DNA directed) polypeptide G	Mm.22117	67710	No Change	Down	7.22492	0.376473
94292_at	AF096285	Strap	serine/threonine kinase receptor associated protein	Mm.22584	20901	No Change	Down	7.22492	0.158243
95675_at	AW121182	Map4k3	mitogen-activated protein kinase kinase kinase kinase 3	Mm.251706	225028	No Change	Down	7.22492	1.7641
95795_at	U96810	Supt4h	suppressor of Ty 4 homolog (S. cerevisiae)	Mm.622	20922	No Change	Down	7.22492	0.331581
97274_at	Y13071	Psmd14	proteasome (prosome, macropain) 26S subunit, non-ATPase, 14	Mm.218198	59029	No Change	Down	7.22492	0.681525
97412_at	AI843157	3300001G02Rik	RIKEN cDNA 3300001G02 gene	Mm.29952	78372	No Change	Down	7.22492	0.107464
97876_at	AI842008	Vps29	vacuolar protein sorting 29 (S. pombe)	Mm.216528	56433	No Change	Down	7.22492	0.301078
98571_s_at	U48363	Naca	nascent polypeptide-associated complex alpha polypeptide	Mm.3746	17938	No Change	Down	7.22492	0.847065
99927_at	U47810	Cfi	complement component factor i	Mm.117180	12630	No Change	Down	7.22492	0.107464
160596_at	AW050048	1110030J09Rik	RIKEN cDNA 1110030J09 gene	Mm.46424	66172	No Change	Down	7.22492	1.39216
92610_at	M21332	Rdbp	RD RNA-binding protein	Mm.279907	27632	No Change	Down	7.22492	0.562086
95937_at	AI429010		Transcribed sequences	Mm.24818		No Change	Down	7.22492	0.107464
98461_at	AI987835	1200014P03Rik	RIKEN cDNA 1200014P03 gene	Mm.279599	74764	No Change	Down	7.22492	0.107464
102761_at	AF041060	Grpel2	GrpE-like 2, mitochondrial	Mm.269657	17714	No Change	Down	8.91652	0.107464
94548_at	AI790537	1200003O06Rik	RIKEN cDNA 1200003O06 gene	Mm.271975	66868	No Change	Down	8.91652	0.107464
104583_at	AI227492	Zdhhc6	zinc finger, DHHC domain containing 6	Mm.214946	66980	No Change	Down	8.91652	0.158243
160107_at	K01515	Hprt	hypoxanthine guanine phosphoribosyl transferase	Mm.299381	15452	No Change	Down	8.91652	0.107464
160144_at	AW046006	Dnajc10	DnaJ (Hsp40) homolog, subfamily C, member 10	Mm.21762	66861	No Change	Down	8.91652	0.435236
160430_at	M90364	Catnb	catenin beta	Mm.291928	12387	No Change	Down	8.91652	0.158243
95061_at	AI838996	Bcas2	breast carcinoma amplified sequence 2	Mm.104919	68183	No Change	Down	8.91652	0.107464
95424_at	AW120986	Smt3h1	SMT3 (supressor of mif two, 3) homolog 1 (S. cerevisiae)	Mm.24433	20610	No Change	Down	8.91652	0.562086
95590_at	AA615951	Alg5	asparagine-linked glycosylation 5 homolog (yeast, dolichyl-phosphate beta-glucosyltransferase)	Mm.144218	66248	No Change	Down	8.91652	1.05976
99059_at	AF016294	Elf3	E74-like factor 3	Mm.3963	13710	No Change	Down	8.91652	1.54788
101664_at	Z83368	Rps3a	ribosomal protein S3a	Mm.331113	20091	No Change	Down	8.91652	0.681525
102109_at	U28917	Rpl13	ribosomal protein L13	Mm.319719	270106	No Change	Down	8.91652	1.54788
160074_at	AF071068	Ddc	dopa decarboxylase	Mm.12906	13195	No Change	Down	8.91652	0.681525
160124_r_at	U13839	Atp6v1c1	ATPase, H+ transporting, V1 subunit C, isoform 1	Mm.276618	66335	No Change	Down	8.91652	1.25031
160247_at	AW060527	Ube2v2	ubiquitin-conjugating enzyme E2 variant 2	Mm.235407	70620	No Change	Down	8.91652	2.02722
160659_at	AI853129	2310057G13Rik	RIKEN cDNA 2310057G13 gene	Mm.245537	69692	No Change	Down	8.91652	1.7641
92376_at	U71205	Rit1	Ras-like without CAAX 1	Mm.4009	19769	No Change	Down	8.91652	0.562086
96276_r_at	AI843327	Smbp	SM-11044 binding protein	Mm.246440	107358	No Change	Down	8.91652	0.376473
97928_at	AW045278	Cln6	ceroid-lipofuscinosis, neuronal 6	Mm.283636	76524	No Change	Down	8.91652	0.847065
103409_at	AA656550	1300006M19Rik	RIKEN cDNA 1300006M19 gene	Mm.18814	66898	No Change	Down	11.3054	0.107464
97463_g_at	AI847584	3110006P09Rik	RIKEN cDNA 3110006P09 gene	Mm.3035	68036	No Change	Down	11.3054	0.331581
160706_at	AW123347	3110004L20Rik	RIKEN cDNA 3110004L20 gene	Mm.23932	73102	No Change	Down	11.3054	0.356366
93030_at	AI844457	Rps27a	ribosomal protein S27a	Mm.180003	78294	No Change	Down	11.3054	1.39216
93059_at	AI854841	2610204K14Rik	RIKEN cDNA 2610204K14 gene	Mm.241472	67148	No Change	Down	11.3054	0.562086
100380_at	X91866	H3f3a	H3 histone, family 3A	Mm.138832	15078	No Change	Down	11.3054	0.158243
160109_at	X70298	Sox4	SRY-box containing gene 4	Mm.240627	20677	No Change	Down	11.3054	1.05976
160327_at	AI848936	Dctn6	dynactin 6	Mm.150373	22428	No Change	Down	11.3054	2.25949
160398_at	AW124661	Nol7	nucleolar protein 7	Mm.279041	70078	No Change	Down	11.3054	1.25031
92713_at	D29015	Hnf4	hepatic nuclear factor 4	Mm.202383	15378	No Change	Down	11.3054	0.107464
93268_at	AI852001	Glo1	glyoxalase 1	Mm.261984	109801	No Change	Down	11.3054	0.107464
93342_at	AI852665	Mki67ip	Mki67 (FHA domain) interacting nucleolar phosphoprotein	Mm.280311	67949	No Change	Down	11.3054	1.54788
95531_at	AI854771	Amot	angiomotin	Mm.100068	27494	No Change	Down	11.3054	0.376473
96026_at	AA987153	Ahcy	S-adenosylhomocysteine hydrolase	Mm.330692	269378	No Change	Down	11.3054	0.262502
96216_at	AI848826	C730042F17Rik	RIKEN cDNA C730042F17 gene	Mm.212846	227102	No Change	Down	11.3054	1.10618
96869_at	AW124839	Gabarap	gamma-aminobutyric acid receptor associated protein	Mm.272460	56486	No Change	Down	11.3054	0.356366
98113_at	U60824	Psmb1	proteasome (prosome, macropain) subunit, beta type 1	Mm.32912	19170	No Change	Down	11.3054	0.107464
98408_at	AB017132	Hhex	hematopoietically expressed homeobox	Mm.33896	15242	No Change	Down	11.3054	0.107464
99649_at	U85414	Gclc	glutamate-cysteine ligase, catalytic subunit	Mm.89888	14629	No Change	Down	11.3054	0.107464
160634_at	AI848201	Pacrg	Park2 co-regulated	Mm.18889	69310	No Change	Down	11.3054	1.25031
93588_at	Z54179	Gtl3	gene trap locus 3	Mm.2080	14894	No Change	Down	11.3054	0.262502
96275_f_at	AI843327	Smbp	SM-11044 binding protein	Mm.246440	107358	No Change	Down	11.3054	0.847065
96627_at	X97755	Ebp	phenylalkylamine Ca2+ antagonist (emopamil) binding protein	Mm.27183	13595	No Change	Down	11.3054	0.483844
100050_at	M31885	Idb1	inhibitor of DNA binding 1	Mm.444	15901	No Change	Down	>11.3	0.483844
100329_at	X00945	Serpina1d	serine (or cysteine) proteinase inhibitor, clade A, member 1d		20703	No Change	Down	4.71277	0.107464
100548_at	L31958	Pea15	phosphoprotein enriched in astrocytes 15	Mm.544	18611	No Change	Down	>11.3	2.25949
100944_at	AA958903	AW112010	expressed sequence AW112010		107350	No Change	Down	>11.3	0.562086
100959_at	X99921	S100a13	S100 calcium binding protein A13	Mm.6523	20196	No Change	Down	6.14252	1.54788
101104_at	AB001990	Dscr3	Down syndrome critical region gene 3	Mm.7472	13185	No Change	Down	>11.3	0.591717
101439_at	AW122716	Arl6	ADP-ribosylation factor-like 6		56297	No Change	Down	>11.3	1.25031
101575_i_at	M25529	Serpina1a	serine (or cysteine) proteinase inhibitor, clade A, member 1a	Mm.259233	20700	No Change	Down	5.32403	0.158243
101576_f_at	M25529	Serpina1a	serine (or cysteine) proteinase inhibitor, clade A, member 1a	Mm.259233	20700	No Change	Down	8.91652	0.107464
101587_at	U89491	Ephx1	epoxide hydrolase 1, microsomal	Mm.9075	13849	No Change	Down	3.13794	0.107464
103078_at	AA881018	BC014685	cDNA sequence BC014685	Mm.170023	232086	No Change	Down	7.22492	0.216002
103225_at	AW018420	2310005K03Rik	RIKEN cDNA 2310005K03 gene	Mm.20169	69537	No Change	Down	6.14252	0.726056
103656_at	Y16518	Lancl1	LanC (bacterial lantibiotic synthetase component C)-like 1	Mm.20522	14768	No Change	Down	6.14252	2.71431
103909_at	AI839702	Ccs	copper chaperone for superoxide dismutase	Mm.331948	12460	No Change	Down	11.3054	0.591717
103969_at	AA981154	Mll5	myeloid/lymphoid or mixed-lineage leukemia 5	Mm.205190	69188	No Change	Down	>11.3	2.71431
104349_at	AA870301	Snip1	Smad nuclear interacting protein 1	Mm.22548	76793	No Change	Down	3.13794	0.923084
104719_at	AI182203	Slc12a7	solute carrier family 12, member 7	Mm.275800	20499	No Change	Down	>11.3	0.216002
160164_at	AW125189	Ube2v1	ubiquitin-conjugating enzyme E2 variant 1	Mm.278783	66589	No Change	Down	>11.3	1.39216
160204_at	AI838470	3110013H01Rik	RIKEN cDNA 3110013H01 gene	Mm.307700	73139	No Change	Down	6.14252	0.107464
160271_at	AW121255	0610007C21Rik	RIKEN cDNA 0610007C21 gene	Mm.28144	381629	No Change	Down	4.71277	0.356366
160317_at	AI835712	Rab34	RAB34, member of RAS oncogene family	Mm.275864	19376	No Change	Down	3.31325	2.71431
160361_at	AW120963	Trappc4	trafficking protein particle complex 4	Mm.29814	60409	No Change	Down	>11.3	0.847065
160402_at	AA795613	Tceb2	transcription elongation factor B (SIII), polypeptide 2	Mm.153758	67673	No Change	Down	>11.3	2.25949
160482_at	AI841705	Acaa1	acetyl-Coenzyme A acyltransferase 1	Mm.205266	113868	No Change	Down	4.71277	1.10618
160750_at	AI851674	Prpsap2	phosphoribosyl pyrophosphate synthetase-associated protein 2	Mm.27703	212627	No Change	Down	5.32403	0.107464
161821_f_at	AV378405	Entpd2	ectonucleoside triphosphate diphosphohydrolase 2	Mm.298775	12496	No Change	Down	3.84243	0.107464
92826_at	Y17852	Mrps33	mitochondrial ribosomal protein S33	Mm.243896	14548	No Change	Down	>11.3	1.7641
92857_at	AI853960	Rpl22	ribosomal protein L22	Mm.307846	19934	No Change	Down	>11.3	2.71431
93083_at	D63423	Anxa5	annexin A5	Mm.1620	11747	No Change	Down	>11.3	0.562086
93090_at	M23362	Fgfr2	fibroblast growth factor receptor 2	Mm.16340	14183	No Change	Down	>11.3	0.726056
93540_at	L13290	Adprh	ADP-ribosylarginine hydrolase	Mm.20047	11544	No Change	Down	4.22944	2.25949
93550_at	D88792	Csrp2	cysteine and glycine-rich protein 2	Mm.2020	13008	No Change	Down	>11.3	0.158243
93598_at	AI840437	Snx5	sorting nexin 5	Mm.273379	69178	No Change	Down	>11.3	2.25949
93749_at	AI848045	Maoa	monoamine oxidase A	Mm.21108	17161	No Change	Down	>11.3	0.107464
93868_at	AL021127	Nsdhl	NAD(P) dependent steroid dehydrogenase-like	Mm.38792	18194	No Change	Down	8.91652	1.7641
93967_at	AI850979	Anapc11	anaphase promoting complex subunit 11 homolog (yeast)	Mm.21645	66156	No Change	Down	>11.3	0.107464
94244_at	AW123807	Ihpk1	inositol hexaphosphate kinase 1	Mm.276155	27399	No Change	Down	3.84243	1.39216
94263_f_at	D85570	Psmb7	proteasome (prosome, macropain) subunit, beta type 7	Mm.2246	19177	No Change	Down	>11.3	1.39216
94268_f_at	AW124386	Ubl5	ubiquitin-like 5	Mm.287987	66177	No Change	Down	>11.3	2.71431
94537_at	AI838859	Mylc2b	myosin light chain, regulatory B	Mm.306770	67938	No Change	Down	>11.3	1.54788
94925_at	AA754865		Transcribed sequence with weak similarity to protein ref:NP_037370.1 (H.sapiens) DNAJ domain-containing [Homo sapiens]	Mm.323189		No Change	Down	8.91652	2.02722
95044_at	AI844549	1500003D12Rik	RIKEN cDNA 1500003D12 gene	Mm.283045	66999	No Change	Down	>11.3	0.262502
95057_at	AI846938	Herpud1	homocysteine-inducible, endoplasmic reticulum stress-inducible, ubiquitin-like domain member 1	Mm.29151	64209	No Change	Down	>11.3	1.25031
95406_at	AW125347	1810037I17Rik	RIKEN cDNA 1810037I17 gene	Mm.24219	67704	No Change	Down	>11.3	0.158243
95419_at	M29260	H1f0	H1 histone family, member 0	Mm.24350	14958	No Change	Down	>11.3	2.25949
95626_at	U27398	Xpc	xeroderma pigmentosum, complementation group C	Mm.2806	22591	No Change	Down	>11.3	0.376473
95688_at	Y08460	Degs	degenerative spermatocyte homolog (Drosophila)	Mm.29648	13244	No Change	Down	>11.3	0.158243
96038_at	AI840339	Rnase4	ribonuclease, RNase A family 4	Mm.202665	58809	No Change	Down	8.91652	0.591717
96085_at	L06047	Gsta4	glutathione S-transferase, alpha 4	Mm.2662	14860	No Change	Down	8.91652	0.107464
96086_at	AW122530	1110031B06Rik	RIKEN cDNA 1110031B06 gene	Mm.26680	67826	No Change	Down	>11.3	0.376473
96098_at	AI848416	Mrpl36	mitochondrial ribosomal protein L36	Mm.26775	94066	No Change	Down	8.91652	0.158243
96203_at	AI847646	Calml4	calmodulin-like 4	Mm.28623	75600	No Change	Down	>11.3	0.107464
96224_at	AF099932	Btrc	beta-transducin repeat containing protein	Mm.119717	12234	No Change	Down	11.3054	1.39216
96258_at	AI843448	Mgst3	microsomal glutathione S-transferase 3	Mm.218286	66447	No Change	Down	>11.3	0.435236
96261_at	AW122694	2310028O11Rik	RIKEN cDNA 2310028O11 gene		66378	No Change	Down	11.3054	0.726056
96280_at	AI851603	Ndufa2	NADH dehydrogenase (ubiquinone) 1 alpha subcomplex, 2	Mm.29867	17991	No Change	Down	4.22944	2.02722
96320_at	AW121862	2310044H10Rik	RIKEN cDNA 2310044H10 gene	Mm.294759	69683	No Change	Down	>11.3	1.10618
96686_i_at	AI853864	2010100O12Rik	RIKEN cDNA 2010100O12 gene	Mm.27477	67067	No Change	Down	11.3054	2.02722
96743_at	AA958560	1810035L17Rik	RIKEN cDNA 1810035L17 gene	Mm.271174	380773	No Change	Down	11.3054	1.54788
96847_at	AI845393	Vps28	vacuolar protein sorting 28 (yeast)	Mm.30028	66914	No Change	Down	7.22492	0.158243
96902_at	AW121847	2900091E11Rik	RIKEN cDNA 2900091E11 gene	Mm.208465	67282	No Change	Down	>11.3	0.107464
96956_at	AW125526	Prdx5	peroxiredoxin 5	Mm.279782	54683	No Change	Down	>11.3	2.02722
97240_g_at	AI845106	D19Ertd721e	DNA segment, Chr 19, ERATO Doi 721, expressed	Mm.27839	225896	No Change	Down	>11.3	0.331581
97241_at	AI787713	D19Ertd721e	DNA segment, Chr 19, ERATO Doi 721, expressed	Mm.27839	225896	No Change	Down	11.3054	0.107464
97301_at	AW124187	Rab14	RAB14, member RAS oncogene family	Mm.198264	68365	No Change	Down	>11.3	1.39216
97518_at	D29016	Fdft1	farnesyl diphosphate farnesyl transferase 1	Mm.343538	14137	No Change	Down	6.14252	2.71431
97826_at	AI465965	A430096B05Rik	RIKEN cDNA A430096B05 gene	Mm.292276	215384	No Change	Down	4.71277	1.7641
97903_at	AW050078	Leng5	leukocyte receptor cluster (LRC) member 5	Mm.303090	66078	No Change	Down	>11.3	1.7641
98092_at	AA790307	Plac8	placenta-specific 8	Mm.34609	231507	No Change	Down	>11.3	0.847065
98604_at	U79774	Nnp1	novel nuclear protein 1	Mm.38344	18114	No Change	Down	>11.3	1.10618
98631_g_at	AW106745	Nsdhl	NAD(P) dependent steroid dehydrogenase-like	Mm.38792	18194	No Change	Down	4.22944	1.25031
99140_at	AW124920	Mrpl16	mitochondrial ribosomal protein L16	Mm.203928	94063	No Change	Down	3.84243	1.7641
99167_at	AW122550	Commd4	COMM domain containing 4	Mm.41687	66199	No Change	Down	>11.3	0.262502
99179_at	AI846233	Cuedc2	CUE domain containing 2	Mm.218848	67116	No Change	Down	>11.3	0.591717
99559_at	U14390	Aldh3a2	aldehyde dehydrogenase family 3, subfamily A2	Mm.145091	11671	No Change	Down	>11.3	0.158243
99566_at	L31777	Tpi	triosephosphate isomerase	Mm.4222	21991	No Change	Down	>11.3	1.39216
99580_s_at	U16818	Ugt1a2	UDP-glucuronosyltransferase 1 family, member 2		22236	No Change	Down	3.84243	0.726056
100527_at	AW124744	D11Ertd99e	DNA segment, Chr 11, ERATO Doi 99, expressed	Mm.52	52469	No Change	Down	>11.3	0.107464
104033_at	AI841996	Mgea6	meningioma expressed antigen 6 (coiled-coil proline-rich)	Mm.244118	217615	No Change	Down	>11.3	0.107464
160129_at	AI839632	Eef1d	eukaryotic translation elongation factor 1 delta (guanine nucleotide exchange protein)	Mm.258927	66656	No Change	Down	>11.3	1.7641
96735_at	AW049732	Stard10	START domain containing 10	Mm.345188	56018	No Change	Down	>11.3	0.107464
96779_f_at	AI846315	2410022L05Rik	RIKEN cDNA 2410022L05 gene	Mm.29063	66423	No Change	Down	>11.3	0.107464
96951_at	AI839795	Atp6v1d	ATPase, H+ transporting, V1 subunit D	Mm.311549	73834	No Change	Down	11.3054	0.158243
98037_at	AW122782	1110003H18Rik	RIKEN cDNA 1110003H18 gene	Mm.290035	68576	No Change	Down	>11.3	1.25031
98124_at	AI875453	0610011F06Rik	RIKEN cDNA 0610011F06 gene	Mm.35098	68347	No Change	Down	7.22492	0.158243
100949_at	AI461767	BC004044	cDNA sequence BC004044	Mm.6419	80752	No Change	Down	>11.3	1.7641
101050_at	AF031381	Rfk	riboflavin kinase	Mm.7013	54391	No Change	Down	6.14252	2.25949
101892_f_at	Z67963	Fts	fused toes	Mm.279449	14339	No Change	Down	3.13794	1.25031
101921_at	D86563	Rab4a	RAB4A, member RAS oncogene family	Mm.9221	19341	No Change	Down	6.14252	0.301078
102243_at	AF035527	Ehf	ets homologous factor	Mm.10724	13661	No Change	Down	>11.3	0.483844
102343_at	AF110520	425O18-1	hypothetical protein 425O18-1	Mm.11175	54219	No Change	Down	>11.3	2.25949
102370_at	AA822174	Dhrs8	dehydrogenase/reductase (SDR family) member 8	Mm.46019	114664	No Change	Down	>11.3	0.726056
103283_at	AF049702	Elf5	E74-like factor 5	Mm.20888	13711	No Change	Down	3.13794	1.7641
103581_at	Y14004	Cte1	cytosolic acyl-CoA thioesterase 1	Mm.1978	26897	No Change	Down	>11.3	0.107464
103877_at	AW060485	Slc35c2	solute carrier family 35, member C2	Mm.21184	228875	No Change	Down	>11.3	0.681525
104398_at	AI846222	1300010A20Rik	RIKEN cDNA 1300010A20 gene	Mm.225289	232670	No Change	Down	>11.3	2.25949
160546_at	AW121134	Aldo3	aldolase 3, C isoform	Mm.7729	11676	No Change	Down	8.91652	0.435236
93479_at	AW122413	A930031D07Rik	RIKEN cDNA A930031D07 gene	Mm.208445	213006	No Change	Down	>11.3	1.25031
94464_at	AF029347	Clcn3	chloride channel 3	Mm.259751	12725	No Change	Down	11.3054	0.301078
94465_g_at	AF029347	Clcn3	chloride channel 3	Mm.259751	12725	No Change	Down	6.14252	0.158243
94503_at	AI842492	Rab8a	RAB8A, member RAS oncogene family	Mm.162811	17274	No Change	Down	>11.3	2.25949
96076_at	AW121716	Stx5a	syntaxin 5A	Mm.153061	56389	No Change	Down	>11.3	1.05976
96158_at	AW123477	BC017133	cDNA sequence BC017133	Mm.287208	232164	No Change	Down	11.3054	2.71431
96596_at	U52073	Ndrg1	N-myc downstream regulated gene 1	Mm.30837	17988	No Change	Down	>11.3	0.107464
96780_at	AW208818	2410022L05Rik	RIKEN cDNA 2410022L05 gene	Mm.29063	66423	No Change	Down	>11.3	0.262502
99939_at	U37386	Cel	carboxyl ester lipase	Mm.236017	12613	No Change	Down	4.22944	1.7641
100546_at	U89506	Rbm14	RNA binding motif protein 14	Mm.276338	56275	No Change	Down	>11.3	0.262502
100579_s_at	U91848	Clta	clathrin, light polypeptide (Lca)	Mm.298875	12757	No Change	Down	>11.3	0.483844
101129_at	X83590	Rpl5	ribosomal protein L5	Mm.4419	19983	No Change	Down	>11.3	0.562086
101446_at	AF004428	Tpd52l1	tumor protein D52-like 1	Mm.7821	21987	No Change	Down	>11.3	2.02722
102861_at	AF028739	Slc22a18	solute carrier family 22 (organic cation transporter), member 18	Mm.271740	18400	No Change	Down	>11.3	0.107464
103637_at	AJ223966	Naga	N-acetyl galactosaminidase, alpha	Mm.20325	17939	No Change	Down	>11.3	0.923084
103863_at	AW049769	5630401J11Rik	RIKEN cDNA 5630401J11 gene	Mm.21104	106489	No Change	Down	>11.3	2.71431
104138_at	AW125119	Pafah2	platelet-activating factor acetylhydrolase 2	Mm.22116	100163	No Change	Down	4.22944	0.107464
104302_f_at	AI851085	Commd9	COMM domain containing 9	Mm.330424	76501	No Change	Down	8.91652	0.331581
104696_at	AJ009840	Ctse	cathepsin E	Mm.230249	13034	No Change	Down	>11.3	0.591717
160235_at	AI843521	5033425B17Rik	RIKEN cDNA 5033425B17 gene	Mm.27499	69804	No Change	Down	>11.3	0.435236
160448_at	AI646750	6030457N17Rik	RIKEN cDNA 6030457N17 gene	Mm.38173	68079	No Change	Down	>11.3	2.25949
160464_s_at	U60593	Ndrg1	N-myc downstream regulated gene 1	Mm.30837	17988	No Change	Down	>11.3	0.107464
160693_at	AI849873	Pip5k2c	phosphatidylinositol-4-phosphate 5-kinase, type II, gamma	Mm.22682	117150	No Change	Down	>11.3	1.54788
162299_f_at	AV029120	Pbp	phosphatidylethanolamine binding protein	Mm.195898	23980	No Change	Down	>11.3	1.25031
93025_at	AI835257	Ndfip1	Nedd4 family interacting protein 1	Mm.102496	65113	No Change	Down	>11.3	1.54788
94404_at	U66865	Vps45	vacuolar protein sorting 45 (yeast)	Mm.263185	22365	No Change	Down	>11.3	0.562086
95068_at	AA763945	Dnaja2	DnaJ (Hsp40) homolog, subfamily A, member 2	Mm.279692	56445	No Change	Down	>11.3	0.262502
95435_at	AI844009	Arl10c	ADP-ribosylation factor-like 10C	Mm.271178	67166	No Change	Down	5.32403	1.05976
95599_at	D28941	Siat4c	sialyltransferase 4C (beta-galactoside alpha-2,3-sialytransferase)	Mm.275973	20443	No Change	Down	>11.3	0.107464
96322_at	AI836001	Edf1	endothelial differentiation-related factor 1	Mm.29945	59022	No Change	Down	>11.3	1.10618
96342_at	AI846320	1700006C06Rik	RIKEN cDNA 1700006C06 gene	Mm.29990	66320	No Change	Down	>11.3	0.301078
96653_at	AI851762	Rnaset2	ribonuclease T2	Mm.181237	68195	No Change	Down	>11.3	0.435236
97462_at	AI847584	3110006P09Rik	RIKEN cDNA 3110006P09 gene	Mm.3035	68036	No Change	Down	>11.3	0.591717
97512_at	AW226650	2010107E04Rik	RIKEN cDNA 2010107E04 gene	Mm.318	70257	No Change	Down	>11.3	1.39216
97559_at	M76131	Eef2	eukaryotic translation elongation factor 2	Mm.289431	13629	No Change	Down	>11.3	2.25949
97809_at	AF109906	Bat8	HLA-B associated transcript 8	Mm.35345	110147	No Change	Down	>11.3	2.25949
98064_at	AW125378	Aamp	angio-associated migratory protein	Mm.196604	227290	No Change	Down	>11.3	1.05976
98342_at	M93980	Rpl10	ribosomal protein 10	Mm.342102	110954	No Change	Down	>11.3	2.25949
98485_at	AI850288	Rhpn2	rhophilin, Rho GTPase binding protein 2	Mm.286600	52428	No Change	Down	>11.3	0.107464
98936_at	AI837395	Sars1	seryl-aminoacyl-tRNA synthetase 1	Mm.28688	20226	No Change	Down	>11.3	1.7641
99078_at	AI839522	1110033C18Rik	RIKEN cDNA 1110033C18 gene	Mm.294975	102115	No Change	Down	>11.3	0.923084
100033_at	X81143	Msh2	mutS homolog 2 (E. coli)	Mm.4619	17685	No Change	Down	>11.3	0.726056
100040_at	AI843081	Mrpl17	mitochondrial ribosomal protein L17	Mm.44225	27397	No Change	Down	11.3054	0.216002
100068_at	M74570	Aldh1a1	aldehyde dehydrogenase family 1, subfamily A1	Mm.4514	11668	No Change	Down	4.71277	0.216002
100072_at	AW046227	AW210570	expressed sequence AW210570	Mm.45179	26371	No Change	Down	>11.3	0.356366
100106_at	D38410	Tff3	trefoil factor 3, intestinal	Mm.4641	21786	No Change	Down	5.32403	0.107464
100155_at	L57509	Ddr1	discoidin domain receptor family, member 1	Mm.5021	12305	No Change	Down	>11.3	0.376473
100331_g_at	AF032714	Prdx2	peroxiredoxin 2	Mm.334676	21672	No Change	Down	>11.3	0.483844
100348_at	AW214136	X83313	EST X83313		13957	No Change	Down	>11.3	1.39216
100405_at	X56683	Cbx3	chromobox homolog 3 (Drosophila HP1 gamma)	Mm.344182	12417	No Change	Down	>11.3	0.591717
100444_at	D29678	Cdk5	cyclin-dependent kinase 5	Mm.298798	12568	No Change	Down	>11.3	1.7641
100472_at	D10727	Enah	enabled homolog (Drosophila)	Mm.87759	13800	No Change	Down	>11.3	0.726056
100494_at	M30641	Fgf1	fibroblast growth factor 1	Mm.241282	14164	No Change	Down	>11.3	0.158243
100516_at	AB030621	Chka	choline kinase alpha	Mm.225505	12660	No Change	Down	>11.3	0.107464
100565_at	AW123396	Gnpda1	glucosamine-6-phosphate deaminase 1	Mm.22374	26384	No Change	Down	>11.3	0.435236
100573_f_at	M14220	Gpi1	glucose phosphate isomerase 1	Mm.589	14751	No Change	Down	3.84243	1.7641
100584_at	U72941	Anxa4	annexin A4	Mm.259702	11746	No Change	Down	>11.3	0.107464
100713_at	AB020542	Zfp617	zinc finger protein 617	Mm.251482	170938	No Change	Down	>11.3	0.591717
100723_f_at	AJ005563	Sprr2d	small proline-rich protein 2D	Mm.87820	20758	No Change	Down	7.22492	0.681525
100910_at	M14689	Surf2	surfeit gene 2	Mm.6874	20931	No Change	Down	>11.3	0.562086
100963_at	AI854243	Brp17	brain protein 17	Mm.248635	56695	No Change	Down	7.22492	2.71431
100964_at	AF035208	Vti1b	vesicle transport through interaction with t-SNAREs 1B homolog	Mm.265929	53612	No Change	Down	>11.3	1.7641
101024_i_at	AJ005559	Sprr2a	small proline-rich protein 2A	Mm.6853	20755	No Change	Down	8.91652	0.107464
101025_f_at	AJ005559	Sprr2a	small proline-rich protein 2A	Mm.6853	20755	No Change	Down	11.3054	0.107464
101031_at	M14689	Surf1	surfeit gene 1	Mm.347512	20930	No Change	Down	6.14252	1.39216
101067_at	AW124711	Mrpl24	mitochondrial ribosomal protein L24	Mm.196635	67707	No Change	Down	11.3054	0.158243
101085_at	AI854257	Mrps24	mitochondrial ribosomal protein S24	Mm.7328	64660	No Change	Down	>11.3	2.02722
101096_s_at	AF023482	Hs1bp1	HS1 binding protein	Mm.256035	23897	No Change	Down	>11.3	0.376473
101287_s_at	M24264	Cyp2d11	cytochrome P450, family 2, subfamily d, polypeptide 11		13102	No Change	Down	>11.3	0.107464
101380_at	AW048282	Nudt14	nudix (nucleoside diphosphate linked moiety X)-type motif 14	Mm.7070	66174	No Change	Down	>11.3	0.107464
101396_at	AB008174	Tcf2	transcription factor 2	Mm.7226	21410	No Change	Down	>11.3	0.107464
101429_at	X67083	Ddit3	DNA-damage inducible transcript 3	Mm.110220	13198	No Change	Down	>11.3	0.923084
101444_at	U83176	Gt(ROSA)26asSor	gene trap ROSA 26 antisense, Philippe Soriano	Mm.781	14911	No Change	Down	>11.3	0.376473
101483_at	AI850862	Ccndbp1	cyclin D-type binding-protein 1	Mm.7838	17151	No Change	Down	>11.3	0.158243
101507_at	AI836274	Scnm1	sodium channel modifier 1	Mm.182944	69269	No Change	Down	>11.3	0.107464
101510_at	AB007136	Psme1	proteasome (prosome, macropain) 28 subunit, alpha	Mm.830	19186	No Change	Down	4.71277	1.05976
101531_at	AI527354	Aldo2	aldolase 2, B isoform	Mm.218862	230163	No Change	Down	>11.3	0.262502
101546_at	AF109906	Neu1	neuraminidase 1	Mm.8856	18010	No Change	Down	>11.3	0.107464
101565_f_at	M75720	Serpina1a	serine (or cysteine) proteinase inhibitor, clade A, member 1a	Mm.259233	20700	No Change	Down	11.3054	0.107464
101572_f_at	M75721	Serpina1a	serine (or cysteine) proteinase inhibitor, clade A, member 1a	Mm.259233	20700	No Change	Down	5.32403	0.107464
101579_at	X78304	Srp9	signal recognition particle 9	Mm.303071	27058	No Change	Down	>11.3	0.483844
101585_at	AF042491	Pgrmc1	progesterone receptor membrane component 1	Mm.9052	53328	No Change	Down	>11.3	0.681525
101638_s_at	D26137	Cyp3a11	cytochrome P450, family 3, subfamily a, polypeptide 11		13112	No Change	Down	>11.3	0.107464
101649_at	AF048695	Pip5k1a	phosphatidylinositol-4-phosphate 5-kinase, type 1 alpha	Mm.329783	18719	No Change	Down	>11.3	0.107464
101730_at	D82029	Cdh6	cadherin 6	Mm.57048	12563	No Change	Down	>11.3	0.435236
101781_f_at	V00754					No Change	Down	>11.3	1.05976
101947_at	AB028921	Akap8l	A kinase (PRKA) anchor protein 8-like	Mm.281005	54194	No Change	Down	8.91652	0.376473
101965_at	AF037205	Rnf13	ring finger protein 13	Mm.274360	24017	No Change	Down	>11.3	0.107464
101995_at	U40930	Sqstm1	sequestosome 1	Mm.40828	18412	No Change	Down	>11.3	0.107464
101998_at	AW125086	4833420G17Rik	RIKEN cDNA 4833420G17 gene	Mm.9860	67392	No Change	Down	>11.3	1.25031
102058_at	AI845667	Mrpl9	mitochondrial ribosomal protein L9	Mm.218515	78523	No Change	Down	>11.3	0.262502
102100_f_at	AI845835	C330027I04Rik	RIKEN cDNA C330027I04 gene	Mm.28738	68106	No Change	Down	>11.3	0.356366
102121_f_at	AU040563	Krt1-19	keratin complex 1, acidic, gene 19	Mm.273177	16669	No Change	Down	>11.3	0.923084
102134_f_at	AI461702	Atp5g2	ATP synthase, H+ transporting, mitochondrial F0 complex, subunit c (subunit 9), isoform 2	Mm.10314	67942	No Change	Down	>11.3	0.591717
102141_f_at	AI462340	4933434E20Rik	RIKEN cDNA 4933434E20 gene	Mm.300083	99650	No Change	Down	>11.3	0.331581
102202_s_at	M36411	Mpv17	Mpv17 transgene, kidney disease mutant	Mm.999	17527	No Change	Down	>11.3	0.262502
102215_at	Y10495	Cdv1	carnitine deficiency-associated gene expressed in ventricle 1	Mm.10125	12589	No Change	Down	7.22492	2.25949
102234_at	AW047207	1810037I17Rik	RIKEN cDNA 1810037I17 gene	Mm.24219	67704	No Change	Down	>11.3	0.107464
102322_at	AF061017	Ugdh	UDP-glucose dehydrogenase	Mm.344831	22235	No Change	Down	>11.3	0.107464
102329_at	AF041377	Cideb	cell death-inducing DNA fragmentation factor, alpha subunit-like effector B	Mm.10737	12684	No Change	Down	>11.3	0.107464
102411_at	M32057	Zfp239	zinc finger protein 239	Mm.347577	22685	No Change	Down	>11.3	0.158243
102627_at	AF061569	Igf2bp1	insulin-like growth factor 2, binding protein 1	Mm.294769	140486	No Change	Down	>11.3	0.681525
102659_at	U68064	Cln3	ceroid lipofuscinosis, neuronal 3, juvenile (Batten, Spielmeyer-Vogt disease)	Mm.268930	12752	No Change	Down	>11.3	1.25031
102799_at	M17122	C4bp	complement component 4 binding protein	Mm.306720	12269	No Change	Down	>11.3	0.107464
102826_at	J05663	Akr1b7	aldo-keto reductase family 1, member B7	Mm.14460	11997	No Change	Down	8.91652	0.107464
102829_s_at	X97052	Map2k6	mitogen activated protein kinase kinase 6	Mm.14487	26399	No Change	Down	>11.3	0.158243
102852_at	M31131	Cdh2	cadherin 2	Mm.257437	12558	No Change	Down	>11.3	0.158243
102936_at	AW125314	B4galt6	UDP-Gal:betaGlcNAc beta 1,4-galactosyltransferase, polypeptide 6	Mm.26364	56386	No Change	Down	11.3054	0.107464
103043_at	Z35294	Mtcp1	mature T-cell proliferation 1	Mm.16366	17763	No Change	Down	4.71277	1.7641
103097_at	AI844487	0610038F07Rik	RIKEN cDNA 0610038F07 gene	Mm.180063	66072	No Change	Down	>11.3	2.02722
103227_at	AI788959	AI788959	expressed sequence AI788959	Mm.281844	100727	No Change	Down	>11.3	0.107464
103238_at	M89797	Wnt4	wingless-related MMTV integration site 4	Mm.20355	22417	No Change	Down	>11.3	0.107464
103319_at	AB022022	Psmd10	proteasome (prosome, macropain) 26S subunit, non-ATPase, 10	Mm.17640	53380	No Change	Down	>11.3	1.39216
103357_at	X15684	Slc2a2	solute carrier family 2 (facilitated glucose transporter), member 2	Mm.18443	20526	No Change	Down	>11.3	0.562086
103429_i_at	AW125330	AL024210	expressed sequence AL024210	Mm.291504	104923	No Change	Down	>11.3	1.10618
103542_at	AW215059	Tnks1bp1	tankyrase 1 binding protein 1	Mm.23606	228140	No Change	Down	11.3054	1.39216
103557_at	AI850046	5730409F24Rik	RIKEN cDNA 5730409F24 gene		107305	No Change	Down	4.22944	0.726056
103565_at	AI843358	1810009A15Rik	RIKEN cDNA 1810009A15 gene	Mm.27503	66276	No Change	Down	>11.3	1.54788
103573_at	D86176	Pip5k1a	phosphatidylinositol-4-phosphate 5-kinase, type 1 alpha	Mm.329783	18719	No Change	Down	>11.3	0.107464
103852_at	AI848207	2900001O04Rik	RIKEN cDNA 2900001O04 gene	Mm.254979	67515	No Change	Down	>11.3	0.681525
103875_at	AA967717	AW552001	expressed sequence AW552001	Mm.21175	83485	No Change	Down	>11.3	1.54788
104036_at	AI845447	Dpp7	dipeptidylpeptidase 7	Mm.21440	83768	No Change	Down	4.71277	0.107464
104056_at	AI573367	D16Bwg1543e	DNA segment, Chr 16, Brigham & Women's Genetics 1543 expressed		52910	No Change	Down	6.14252	1.39216
104072_at	M23552	Apcs	serum amyloid P-component	Mm.330510	20219	No Change	Down	>11.3	0.331581
104076_at	AW122061	1190017O12Rik	RIKEN cDNA 1190017O12 gene	Mm.21698	68936	No Change	Down	11.3054	0.158243
104078_g_at	AW121992	1110049G11Rik	RIKEN cDNA 1110049G11 gene	Mm.21705	66192	No Change	Down	>11.3	0.158243
104106_at	AI837830	Sbno1	sno, strawberry notch homolog 1 (Drosophila)	Mm.23879	243272	No Change	Down	>11.3	2.25949
104135_at	AW045474	Arl3	ADP-ribosylation factor-like 3	Mm.22085	56350	No Change	Down	>11.3	0.356366
104182_at	AI042655	Hgfac	hepatocyte growth factor activator	Mm.27369	54426	No Change	Down	>11.3	0.107464
104259_at	X99641	Cbx5	chromobox homolog 5 (Drosophila HP1a)	Mm.262059	12419	No Change	Down	>11.3	2.25949
104279_at	AW125116	1810060D16Rik	RIKEN cDNA 1810060D16 gene	Mm.279861	69833	No Change	Down	>11.3	0.847065
104343_f_at	AI845798	Pla2g12a	phospholipase A2, group XIIA	Mm.151951	66350	No Change	Down	>11.3	0.216002
104361_at	AI837260	LOC232337	hypothetical protein LOC232337	Mm.290847	232337	No Change	Down	>11.3	0.483844
104505_at	AI060993	Scn8a	sodium channel, voltage-gated, type VIII, alpha polypeptide	Mm.235758	20273	No Change	Down	>11.3	0.107464
104550_at	AW123273	Cyp2s1	cytochrome P450, family 2, subfamily s, polypeptide 1	Mm.275188	74134	No Change	Down	>11.3	0.107464
104582_g_at	AI845438	Zdhhc6	zinc finger, DHHC domain containing 6	Mm.214946	66980	No Change	Down	>11.3	0.262502
104584_f_at	AI845823	Crb3	crumbs homolog 3 (Drosophila)	Mm.260076	224912	No Change	Down	>11.3	0.107464
104618_at	AI845819	Rbbp9	retinoblastoma binding protein 9	Mm.24216	26450	No Change	Down	>11.3	0.562086
104627_at	AW121668	Cds2	CDP-diacylglycerol synthase (phosphatidate cytidylyltransferase) 2	Mm.284503	110911	No Change	Down	>11.3	1.7641
104698_at	U51335	Gata6	GATA binding protein 6	Mm.264912	14465	No Change	Down	7.22492	0.107464
104706_at	U69171	Pex7	peroxisome biogenesis factor 7	Mm.2440	18634	No Change	Down	5.32403	2.25949
104733_at	AW047001	Cetn2	centrin 2	Mm.24643	26370	No Change	Down	>11.3	0.262502
104742_at	AA919832	Mgst2	microsomal glutathione S-transferase 2	Mm.24679	211666	No Change	Down	>11.3	0.107464
104752_at	AB028863	Mmrp19	monocyte macrophage 19	Mm.24772	56369	No Change	Down	11.3054	1.05976
160075_at	AF069988	Nit1	nitrilase 1	Mm.12915	27045	No Change	Down	>11.3	1.54788
160091_at	AW125401	Pgam1	phosphoglycerate mutase 1	Mm.315962	18648	No Change	Down	11.3054	1.10618
160099_at	AF026799	Lgals4	lectin, galactose binding, soluble 4	Mm.333762	16855	No Change	Down	6.14252	0.107464
160126_at	AF082526	Map2k1ip1	mitogen-activated protein kinase kinase 1 interacting protein 1	Mm.331392	56692	No Change	Down	8.91652	0.107464
160127_at	L49507	Ccng1	cyclin G1	Mm.2103	12450	No Change	Down	>11.3	0.591717
160135_at	AW122914	D16Ertd502e	DNA segment, Chr 16, ERATO Doi 502, expressed	Mm.21473	52633	No Change	Down	7.22492	0.562086
160161_at	AI849497	Gtrgeo22	gene trap ROSA b-geo 22	Mm.22623	110012	No Change	Down	>11.3	2.25949
160218_at	AW123751	2310056P07Rik	RIKEN cDNA 2310056P07 gene	Mm.212991	70186	No Change	Down	11.3054	0.158243
160237_at	AW047339	Ndufa6	NADH dehydrogenase (ubiquinone) 1 alpha subcomplex, 6 (B14)	Mm.27570	67130	No Change	Down	3.31325	0.107464
160242_at	AW121453	B430214A04Rik	RIKEN cDNA B430214A04 gene	Mm.339640	216805	No Change	Down	>11.3	0.726056
160245_at	AW045564	1110034O07Rik	RIKEN cDNA 1110034O07 gene		68744	No Change	Down	>11.3	1.54788
160258_at	AI853190	Magmas	mitochondria-associated protein involved in granulocyte-macrophage colony-stimulating factor signal transduction	Mm.354760	66449	No Change	Down	8.91652	2.71431
160287_at	AI852557	Map1lc3b	microtubule-associated protein 1 light chain 3 beta	Mm.28357	67443	No Change	Down	>11.3	2.71431
160288_at	AI841311	Map1lc3b	microtubule-associated protein 1 light chain 3 beta	Mm.28357	67443	No Change	Down	>11.3	0.356366
160292_at	AW123987	Ecgf1	endothelial cell growth factor 1 (platelet-derived)	Mm.287977	72962	No Change	Down	>11.3	0.107464
160300_at	Z21858	Tff1	trefoil factor 1	Mm.2854	21784	No Change	Down	>11.3	2.02722
160302_at	AW046391	1200003C05Rik	RIKEN cDNA 1200003C05 gene	Mm.278477	104771	No Change	Down	8.91652	1.25031
160303_at	AI846542	Acad9	acyl-Coenzyme A dehydrogenase family, member 9	Mm.260997	229211	No Change	Down	>11.3	0.107464
160318_at	AI844511	Stub1	STIP1 homology and U-Box containing protein 1	Mm.277599	56424	No Change	Down	>11.3	1.7641
160323_at	AW122167	Sra1	steroid receptor RNA activator 1	Mm.29058	24068	No Change	Down	>11.3	0.107464
160335_at	U95053	Gclm	glutamate-cysteine ligase , modifier subunit	Mm.292676	14630	No Change	Down	11.3054	0.107464
160366_at	AI846422	BC031181	cDNA sequence BC031181		407819	No Change	Down	>11.3	1.10618
160383_at	X80899	Cox7a2l	cytochrome c oxidase subunit VIIa polypeptide 2-like	Mm.30072	20463	No Change	Down	>11.3	0.107464
160388_at	AI848668	Sc4mol	sterol-C4-methyl oxidase-like	Mm.30119	66234	No Change	Down	>11.3	0.107464
160412_at	U10903	Pdcd2	programmed cell death 2	Mm.323	18567	No Change	Down	>11.3	0.107464
160424_f_at	AI846851	Fdps	farnesyl diphosphate synthetase	Mm.39472	110196	No Change	Down	5.32403	0.107464
160426_at	D31966	Rpo1-1	RNA polymerase 1-1	Mm.3458	20016	No Change	Down	>11.3	0.158243
160457_at	AW125397	9130413I22Rik	RIKEN cDNA 9130413I22 gene	Mm.332336	67568	No Change	Down	>11.3	1.39216
160497_at	AW060728	1810059G22Rik	RIKEN cDNA 1810059G22 gene	Mm.45155	67706	No Change	Down	>11.3	0.847065
160515_at	AW048715	Parn	poly(A)-specific ribonuclease (deadenylation nuclease)	Mm.182350	74108	No Change	Down	>11.3	1.54788
160531_at	AC002397	Grcc2f	gene rich cluster, C2f gene	Mm.6390	14791	No Change	Down	>11.3	1.39216
160537_at	AF026073	Sult1d1	sulfotransferase family 1D, member 1	Mm.6824	53315	No Change	Down	>11.3	0.107464
160621_at	AI852322	Mrps22	mitochondrial ribosomal protein S22	Mm.17949	64655	No Change	Down	>11.3	2.02722
160684_at	AA930519	8430410A17Rik	RIKEN cDNA 8430410A17 gene	Mm.246241	232210	No Change	Down	>11.3	0.483844
160696_at	U00689	Tia1	cytotoxic granule-associated RNA binding protein 1	Mm.274425	21841	No Change	Down	>11.3	2.25949
160723_at	AW124848	1500001M20Rik	RIKEN cDNA 1500001M20 gene	Mm.24937	68971	No Change	Down	>11.3	2.25949
160730_at	AI503987	1700025B16Rik	RIKEN cDNA 1700025B16 gene	Mm.26898	69408	No Change	Down	>11.3	2.25949
160768_at	AI461837	D030056L22	hypothetical protein D030056L22	Mm.28101	225995	No Change	Down	>11.3	1.7641
160772_i_at	AW214428	D11Ertd730e	DNA segment, Chr 11, ERATO Doi 730, expressed	Mm.28200	193116	No Change	Down	>11.3	1.25031
160790_s_at	AI746365	Btrc	beta-transducin repeat containing protein	Mm.119717	12234	No Change	Down	8.91652	0.483844
160816_at	AJ009634	Fjx1	four jointed box 1 (Drosophila)	Mm.29730	14221	No Change	Down	>11.3	0.107464
160832_at	Z19521	Ldlr	low density lipoprotein receptor	Mm.3213	16835	No Change	Down	>11.3	1.39216
160855_at	AI035236	AI649392	expressed sequence AI649392	Mm.39721	212070	No Change	Down	>11.3	0.107464
160875_at	AF090314	Psmb1	proteasome (prosome, macropain) subunit, beta type 1	Mm.32912	19170	No Change	Down	>11.3	0.562086
160909_at	AF057156	Sprr1a	small proline-rich protein 1A	Mm.331191	20753	No Change	Down	>11.3	0.107464
160993_at	AI854813	A630053O10	hypothetical protein A630053O10	Mm.38878	268687	No Change	Down	>11.3	0.923084
161049_at	U36760	Foxg1	forkhead box G1	Mm.4704	15228	No Change	Down	>11.3	0.107464
161235_f_at	AV265269	Bat4	HLA-B associated transcript 4	Mm.7405	81845	No Change	Down	>11.3	2.71431
161359_s_at	AV212934	Apoa1bp	apolipoprotein A-I binding protein	Mm.205996	246703	No Change	Down	5.32403	0.158243
161466_r_at	AV347947	Asb3	ankyrin repeat and SOCS box-containing protein 3	Mm.24331	65257	No Change	Down	>11.3	0.376473
161754_f_at	AV292258	Glb1	galactosidase, beta 1	Mm.290516	12091	No Change	Down	8.91652	0.107464
161827_f_at	AV105307	Hpxn	hemopexin	Mm.3485	15458	No Change	Down	>11.3	0.107464
162248_f_at	AV334517	Bphl	biphenyl hydrolase-like (serine hydrolase, breast epithelial mucin-associated antigen)	Mm.140243	68021	No Change	Down	3.31325	0.562086
162479_f_at	AV097950					No Change	Down	>11.3	0.681525
92191_at	AI255450	2810410A08Rik	RIKEN cDNA 2810410A08 gene	Mm.268657	75422	No Change	Down	>11.3	0.376473
92375_at	AW211207	Ascc1	activating signal cointegrator 1 complex subunit 1	Mm.155839	69090	No Change	Down	>11.3	2.25949
92386_at	AI835016	Hps4	Hermansky-Pudlak syndrome 4 homolog (human)	Mm.238043	192232	No Change	Down	8.91652	0.158243
92415_at	L15435	Tnfsf9	tumor necrosis factor (ligand) superfamily, member 9	Mm.41171	21950	No Change	Down	>11.3	0.923084
92425_at	AW122559	Chd1l	chromodomain helicase DNA binding protein 1-like	Mm.41447	68058	No Change	Down	>11.3	2.71431
92437_at	AW047445	Tm7sf2	transmembrane 7 superfamily member 2	Mm.329630	73166	No Change	Down	>11.3	1.25031
92444_f_at	X16493	Zfp1	zinc finger protein 1	Mm.4184	22640	No Change	Down	>11.3	0.376473
92494_at	AJ238978	Anxa10	annexin A10	Mm.42179	26359	No Change	Down	>11.3	0.591717
92553_at	AB025408	Es10	esterase 10	Mm.38055	13885	No Change	Down	>11.3	1.05976
92575_at	U85489	Aip	aryl-hydrocarbon receptor-interacting protein	Mm.10433	11632	No Change	Down	5.32403	0.376473
92586_at	X57024	Glud	glutamate dehydrogenase	Mm.10600	14661	No Change	Down	>11.3	0.923084
92646_at	U84903	Mrpl23	mitochondrial ribosomal protein L23	Mm.12144	19935	No Change	Down	11.3054	0.107464
92647_at	U35141	Rbbp4	retinoblastoma binding protein 4	Mm.12145	19646	No Change	Down	>11.3	0.107464
92649_at	Y18505	D0HXS9928E	DNA segment, human DXS9928E	Mm.4370	108160	No Change	Down	>11.3	0.216002
92656_at	AF109906	Bat9	HLA-B-associated transcript 9	Mm.161119	193736	No Change	Down	8.91652	0.331581
92658_at	AF010405	Foxq1	forkhead box Q1	Mm.44235	15220	No Change	Down	>11.3	2.71431
92691_at	AW048155	2900026H06Rik	RIKEN cDNA 2900026H06 gene	Mm.26134	72930	No Change	Down	6.14252	0.562086
92710_at	U73199	Rgnef	Rho-guanine nucleotide exchange factor	Mm.252718	110596	No Change	Down	>11.3	2.25949
92746_at	U37249	Nat2	N-acetyltransferase 2 (arylamine N-acetyltransferase)	Mm.4695	17961	No Change	Down	>11.3	0.262502
92798_at	AA870675	Atp5c1	ATP synthase, H+ transporting, mitochondrial F1 complex, gamma polypeptide 1	Mm.12677	11949	No Change	Down	3.13794	1.10618
92808_f_at	X17069	Fkbp4	FK506 binding protein 4	Mm.12758	14228	No Change	Down	5.32403	0.726056
92809_r_at	X17069	Fkbp4	FK506 binding protein 4	Mm.12758	14228	No Change	Down	>11.3	0.923084
92896_s_at	U40576	Sim2	single-minded 2	Mm.4775	20465	No Change	Down	>11.3	1.10618
92990_at	U46186	Zfp93	zinc finger protein 93	Mm.5066	22755	No Change	Down	>11.3	0.681525
93011_at	AW123904	Gabarapl1	gamma-aminobutyric acid (GABA(A)) receptor-associated protein-like 1	Mm.14638	57436	No Change	Down	>11.3	1.39216
93109_f_at	M75718	Serpina1a	serine (or cysteine) proteinase inhibitor, clade A, member 1a	Mm.259233	20700	No Change	Down	4.22944	0.107464
93269_at	AI848952	Glo1	glyoxalase 1	Mm.261984	109801	No Change	Down	>11.3	0.107464
93302_at	U78770	Tff2	trefoil factor 2 (spasmolytic protein 1)	Mm.1825	21785	No Change	Down	>11.3	0.107464
93346_at	M15668	Pgk1	phosphoglycerate kinase 1		18655	No Change	Down	>11.3	0.158243
93373_at	U85247	Naglu	alpha-N-acetylglucosaminidase (Sanfilippo disease IIIB)	Mm.95452	27419	No Change	Down	4.22944	0.376473
93385_at	Y09688	Nthl1	nth (endonuclease III)-like 1 (E.coli)	Mm.148315	18207	No Change	Down	11.3054	0.107464
93451_at	AW047919	Lmo7	LIM domain only 7	Mm.218981	380928	No Change	Down	>11.3	0.923084
93490_at	AI841771	Maf1	MAF1 homolog (yeast)	Mm.289680	68877	No Change	Down	5.32403	0.356366
93509_at	U57690	Ube2b	ubiquitin-conjugating enzyme E2B, RAD6 homology (S. cerevisiae)	Mm.280233	22210	No Change	Down	3.84243	2.02722
93515_at	AF016271	Cdh16	cadherin 16	Mm.19423	12556	No Change	Down	6.14252	0.107464
93542_at	U28016	Pter	phosphotriesterase related	Mm.288713	19212	No Change	Down	>11.3	1.39216
93599_at	AI841260	2500003M10Rik	RIKEN cDNA 2500003M10 gene	Mm.154136	66511	No Change	Down	>11.3	1.54788
93603_at	AF034092	Mrpl40	mitochondrial ribosomal protein L40	Mm.20918	18100	No Change	Down	>11.3	0.158243
93740_at	U33196	Nsep1	nuclease sensitive element binding protein 1	Mm.258204	22608	No Change	Down	>11.3	1.25031
93742_at	AW045476	5730449L18Rik	RIKEN cDNA 5730449L18 gene	Mm.21065	66637	No Change	Down	>11.3	0.591717
93743_at	AI838388	Hsbp1	heat shock factor binding protein 1		68196	No Change	Down	>11.3	0.923084
93760_at	AI838759	1200020A08Rik	RIKEN cDNA 1200020A08 gene	Mm.109329	56724	No Change	Down	>11.3	0.158243
93771_at	X84215	Gjb1	gap junction membrane channel protein beta 1	Mm.21198	14618	No Change	Down	>11.3	0.562086
93841_at	AW060249	D3Ertd194e	DNA segment, Chr 3, ERATO Doi 194, expressed	Mm.21617	229317	No Change	Down	>11.3	0.107464
93864_s_at	U72521	Enah	enabled homolog (Drosophila)	Mm.87759	13800	No Change	Down	>11.3	0.435236
93950_at	L10409	Foxa2	forkhead box A2	Mm.938	15376	No Change	Down	>11.3	0.107464
93976_at	AI836686	Cab39	calcium binding protein 39	Mm.26135	12283	No Change	Down	>11.3	1.05976
94045_at	X68680	Ambp	alpha 1 microglobulin/bikunin	Mm.2197	11699	No Change	Down	>11.3	0.107464
94110_f_at	D10627	D10627	cDNA sequence D10627		234358	No Change	Down	>11.3	2.02722
94233_at	AW048642	1110038F14Rik	RIKEN cDNA 1110038F14 gene	Mm.322966	117171	No Change	Down	>11.3	0.562086
94300_f_at	AI839497	Dctn2	dynactin 2	Mm.167537	69654	No Change	Down	>11.3	0.847065
94338_g_at	M21828	Gas2	growth arrest specific 2	Mm.207360	14453	No Change	Down	>11.3	0.376473
94358_at	Y11505	Spink4	serine protease inhibitor, Kazal type 4	Mm.25246	20731	No Change	Down	>11.3	1.05976
94392_f_at	U22516	Ang1	angiogenin, ribonuclease A family, member 1		11727	No Change	Down	>11.3	0.158243
94417_at	AI852949	2010008E23Rik	RIKEN cDNA 2010008E23 gene	Mm.101274	72053	No Change	Down	>11.3	0.591717
94428_at	AI842668	Ilvbl	ilvB (bacterial acetolactate synthase)-like	Mm.2644	216136	No Change	Down	>11.3	0.107464
94454_at	AF085348	Dazap2	DAZ associated protein 2	Mm.292530	23994	No Change	Down	>11.3	1.7641
94459_at	AA681764		Hypothetical LOC225897 (LOC225897), mRNA	Mm.28818	225897	No Change	Down	8.91652	0.483844
94490_at	AW122419	Cnot8	CCR4-NOT transcription complex, subunit 8	Mm.28910	69125	No Change	Down	>11.3	0.483844
94508_at	AI853772	1810020E01Rik	RIKEN cDNA 1810020E01 gene	Mm.28963	66271	No Change	Down	>11.3	0.435236
94522_at	AF098508	Dctn3	dynactin 3	Mm.29025	53598	No Change	Down	>11.3	2.71431
94540_at	AI595772	Cyp2d26	cytochrome P450, family 2, subfamily d, polypeptide 26	Mm.29064	76279	No Change	Down	>11.3	0.107464
94563_at	AJ011080	Afm	afamin		280662	No Change	Down	>11.3	0.107464
94823_at	AI835315	BC029892	cDNA sequence BC029892	Mm.22723	268449	No Change	Down	>11.3	0.923084
94843_at	AW045413	Pold4	polymerase (DNA-directed), delta 4	Mm.32518	69745	No Change	Down	>11.3	2.71431
94912_at	AI835592	Mrps21	mitochondrial ribosomal protein S21	Mm.24108	66292	No Change	Down	7.22492	0.376473
94916_at	AW122260	Cyp51	cytochrome P450, 51	Mm.140158	13121	No Change	Down	>11.3	0.107464
94981_i_at	AI852470	Nme3	expressed in non-metastatic cells 3	Mm.27278	79059	No Change	Down	>11.3	0.107464
94982_f_at	AI852470	Nme3	expressed in non-metastatic cells 3	Mm.27278	79059	No Change	Down	>11.3	0.107464
94983_at	AI851614	1810073G14Rik	RIKEN cDNA 1810073G14 gene	Mm.25632	67726	No Change	Down	>11.3	0.376473
95015_at	AB027125	Akr1c12	aldo-keto reductase family 1, member C12	Mm.89993	27383	No Change	Down	>11.3	0.107464
95033_at	AW049513	Jmjd1a	jumonji domain containing 1A	Mm.260479	104263	No Change	Down	>11.3	0.435236
95076_at	AI848476	1500032L24Rik	RIKEN cDNA 1500032L24 gene	Mm.260042	69029	No Change	Down	4.22944	0.923084
95105_at	AI847697	2010110M21Rik	RIKEN cDNA 2010110M21 gene	Mm.29353	67044	No Change	Down	3.84243	1.7641
95124_i_at	AW122337	Rbx1	ring-box 1	Mm.29405	56438	No Change	Down	>11.3	1.7641
95128_at	AI849611	Anapc2	anaphase promoting complex subunit 2	Mm.291624	99152	No Change	Down	>11.3	0.376473
95140_at	AI842068	5230400G24Rik	RIKEN cDNA 5230400G24 gene	Mm.139176	75734	No Change	Down	>11.3	0.107464
95383_at	AI415418	Tm7sf2	transmembrane 7 superfamily member 2	Mm.329630	73166	No Change	Down	7.22492	0.107464
95413_at	AI851332	Asrij	asrij protein	Mm.247039	68095	No Change	Down	11.3054	0.562086
95480_at	AI847163	D11Wsu68e	DNA segment, Chr 11, Wayne State University 68, expressed	Mm.301020	28084	No Change	Down	>11.3	0.847065
95508_at	X61453	Nckap1	NCK-associated protein 1	Mm.25203	50884	No Change	Down	>11.3	0.726056
95509_at	AA607809	Sycn	syncollin	Mm.25210	68416	No Change	Down	>11.3	0.301078
95513_at	AW124310	Statip1	signal transducer and activator of transcription interacting protein 1	Mm.25298	58523	No Change	Down	>11.3	2.02722
95585_at	AF034569	Proc	protein C	Mm.2786	19123	No Change	Down	>11.3	0.107464
95586_at	AF089751	P2rx4	purinergic receptor P2X, ligand-gated ion channel 4	Mm.290884	18438	No Change	Down	>11.3	0.107464
95588_at	U89906	Amacr	alpha-methylacyl-CoA racemase	Mm.2787	17117	No Change	Down	7.22492	2.25949
95621_at	AA606367	9030623C06Rik	RIKEN cDNA 9030623C06 gene	Mm.28042	66809	No Change	Down	>11.3	0.107464
95652_at	AF110520	Vps52	vacuolar protein sorting 52 (yeast)	Mm.296044	224705	No Change	Down	3.31325	0.726056
95679_at	AI835912	D19Ertd144e	DNA segment, Chr 19, ERATO Doi 144, expressed	Mm.29609	52004	No Change	Down	7.22492	0.216002
95693_at	U51167	Idh2	isocitrate dehydrogenase 2 (NADP+), mitochondrial		269951	No Change	Down	3.13794	0.158243
95696_at	AI840882	Txnl2	thioredoxin-like 2	Mm.267692	30926	No Change	Down	>11.3	0.847065
95718_f_at	AW060158	Usmg5	upregulated during skeletal muscle growth 5	Mm.147937	66477	No Change	Down	4.22944	0.301078
95732_at	AW047746	1110005L13Rik	RIKEN cDNA 1110005L13 gene	Mm.29743	66125	No Change	Down	>11.3	0.331581
95750_at	AI848853	Nipa	nuclear interacting partner of anaplastic lymphoma kinase (Alk)	Mm.29780	232679	No Change	Down	>11.3	2.71431
95765_at	U48971	Adh5	alcohol dehydrogenase 5 (class III), chi polypeptide	Mm.3874	11532	No Change	Down	3.31325	0.435236
95907_at	AW124972	Uba52	ubiquitin A-52 residue ribosomal protein fusion product 1	Mm.297372	22186	No Change	Down	>11.3	0.301078
95935_at	D42049	Slc26a2	solute carrier family 26 (sulfate transporter), member 2	Mm.24803	13521	No Change	Down	>11.3	0.107464
96004_at	AI851641	Sri	sorcin	Mm.96211	109552	No Change	Down	>11.3	0.158243
96037_at	X61454	Bri3	brain protein I3	Mm.314035	55950	No Change	Down	>11.3	0.562086
96048_at	U50631	Hrsp12	heat-responsive protein 12	Mm.143977	15473	No Change	Down	4.71277	0.107464
96094_at	U79573	Apoa1	apolipoprotein A-I	Mm.26743	11806	No Change	Down	>11.3	0.107464
96147_at	AW125070	Mafg	v-maf musculoaponeurotic fibrosarcoma oncogene family, protein G (avian)	Mm.268010	17134	No Change	Down	>11.3	1.7641
96171_at	AF102818	Deaf1	deformed epidermal autoregulatory factor 1 (Drosophila)	Mm.28392	54006	No Change	Down	7.22492	0.158243
96229_at	X13588	Crp	C-reactive protein, petaxin related	Mm.28767	12944	No Change	Down	>11.3	0.107464
96238_at	AI853996	Rab11a	RAB11a, member RAS oncogene family	Mm.1387	53869	No Change	Down	>11.3	1.39216
96295_at	AW122030	Psat1	phosphoserine aminotransferase 1	Mm.289936	107272	No Change	Down	>11.3	0.107464
96334_f_at	AF047727	Cyp2c40	cytochrome P450, family 2, subfamily c, polypeptide 40	Mm.335940	13099	No Change	Down	>11.3	0.158243
96352_at	AI848845	2400001E08Rik	RIKEN cDNA 2400001E08 gene	Mm.334071	66508	No Change	Down	11.3054	0.681525
96435_at	X83974	Ttf1	transcription termination factor 1	Mm.252195	22130	No Change	Down	>11.3	1.54788
96492_at	AI593265		Adult retina cDNA, RIKEN full-length enriched library, clone:A930010B21 product:unknown EST, full insert sequence	Mm.25191	381697	No Change	Down	>11.3	0.562086
96517_at	AI035669	Habp2	hyaluronic acid binding protein 2	Mm.25791	226243	No Change	Down	>11.3	0.107464
96560_at	AA648027	BC029719	cDNA sequence BC029719		270179	No Change	Down	>11.3	0.158243
96564_at	X54401	Hspa8	heat shock protein 8	Mm.336743	15481	No Change	Down	>11.3	0.435236
96610_at	AW046442	Atp6v1h	ATPase, H+ transporting, lysosomal 50/57kDa, V1 subunit H	Mm.27082	108664	No Change	Down	11.3054	2.71431
96613_at	AI852095	5730536A07Rik	RIKEN cDNA 5730536A07 gene	Mm.27107	68250	No Change	Down	>11.3	0.726056
96617_at	AI844737	Drap1	Dr1 associated protein 1 (negative cofactor 2 alpha)	Mm.275446	66556	No Change	Down	>11.3	0.726056
96629_at	X04097	D7Rp2e	DNA segment, Chr 7, Roswell Park 2 complex, expressed	Mm.47904	110959	No Change	Down	11.3054	0.158243
96687_f_at	AI853864	2010100O12Rik	RIKEN cDNA 2010100O12 gene	Mm.27477	67067	No Change	Down	3.31325	0.216002
96688_at	AI845463	2610318G18Rik	RIKEN cDNA 2610318G18 gene	Mm.290488	67171	No Change	Down	>11.3	0.681525
96695_at	AF089812	Ube2a	ubiquitin-conjugating enzyme E2A, RAD6 homolog (S. cerevisiae)	Mm.172835	22209	No Change	Down	>11.3	1.7641
96707_at	D10630	Zipro1	zinc finger proliferation 1	Mm.2760	22697	No Change	Down	11.3054	0.107464
96710_at	AI854262	H2av	H2A histone family, member V	Mm.27624	77605	No Change	Down	>11.3	0.107464
96716_at	AW121102	1110003E01Rik	RIKEN cDNA 1110003E01 gene	Mm.10709	68552	No Change	Down	>11.3	1.25031
96718_at	AB012727	Mtvr2	mammary tumor virus receptor 2	Mm.24281	17826	No Change	Down	4.22944	2.71431
96728_at	AI844151	DXImx38e	DNA segment, Chr X, Immunex 38, expressed	Mm.305725	54636	No Change	Down	>11.3	0.726056
96765_at	AW120874	Peg3	paternally expressed 3	Mm.7952	18616	No Change	Down	>11.3	0.107464
96792_at	AI787317	Apob	apolipoprotein B	Mm.221239	238055	No Change	Down	>11.3	0.107464
96812_at	AF089721	Smo	smoothened homolog (Drosophila)	Mm.29279	319757	No Change	Down	>11.3	2.71431
96840_at	AI851243	Gabarapl2	GABA(A) receptor-associated protein like 2	Mm.257442	93739	No Change	Down	>11.3	1.05976
96862_at	AI848584	1110002B05Rik	RIKEN cDNA 1110002B05 gene	Mm.292775	104725	No Change	Down	>11.3	0.331581
96866_at	AW047756	Avpi1	arginine vasopressin-induced 1	Mm.30060	69534	No Change	Down	>11.3	0.107464
96881_at	AW049394	Commd6	COMM domain containing 6		66200	No Change	Down	>11.3	1.25031
96892_at	AI836804	Psma1	proteasome (prosome, macropain) subunit, alpha type 1	Mm.121265	26440	No Change	Down	>11.3	0.726056
96938_at	AB028071	Keg1	kidney expressed gene 1	Mm.218561	64697	No Change	Down	>11.3	0.726056
96941_at	AI854043	Rabl4	RAB, member of RAS oncogene family-like 4	Mm.30191	67042	No Change	Down	6.14252	0.847065
97061_g_at	AW215489	Ywhaq	tyrosine 3-monooxygenase/tryptophan 5-monooxygenase activation protein, theta polypeptide	Mm.291458	22630	No Change	Down	>11.3	0.376473
97216_at	M93264	Pzp	pregnancy zone protein	Mm.260144	11287	No Change	Down	>11.3	0.107464
97239_at	AI845106	D19Ertd721e	DNA segment, Chr 19, ERATO Doi 721, expressed	Mm.27839	225896	No Change	Down	>11.3	0.331581
97250_at	AW049326	Nola3	nucleolar protein family A, member 3	Mm.272346	66181	No Change	Down	4.22944	0.376473
97262_at	AW050305	Csnk1d	casein kinase 1, delta	Mm.216227	104318	No Change	Down	>11.3	1.05976
97265_at	AI835060	1810013D10Rik	RIKEN cDNA 1810013D10 gene	Mm.27900	66278	No Change	Down	4.22944	0.301078
97285_f_at	AW120609	Ubxd1	UBX domain containing 1	Mm.28000	66530	No Change	Down	6.14252	0.376473
97302_at	AI854285	Ivns1abp	influenza virus NS1A binding protein	Mm.33764	117198	No Change	Down	>11.3	0.107464
97318_at	AI846197	Hars2	histidyl tRNA synthetase 2	Mm.28109	66044	No Change	Down	>11.3	0.107464
97329_at	AW124061	C77668	expressed sequence C77668	Mm.268564	229543	No Change	Down	7.22492	1.05976
97356_at	AI839653	1810008O21Rik	RIKEN cDNA 1810008O21 gene	Mm.29633	69094	No Change	Down	>11.3	1.7641
97385_at	AJ242909	Nagk	N-acetylglucosamine kinase	Mm.190650	56174	No Change	Down	>11.3	0.376473
97395_at	AW122465	Prp19	PRP19/PSO4 homolog (S. cerevisiae)	Mm.19091	28000	No Change	Down	>11.3	0.376473
97448_at	AI845165	9030221M09Rik	RIKEN cDNA 9030221M09 gene	Mm.273765	320951	No Change	Down	>11.3	1.7641
97459_at	AI851441	Psma4	proteasome (prosome, macropain) subunit, alpha type 4	Mm.30270	26441	No Change	Down	>11.3	1.7641
97477_at	AW124594	Timm8b	translocase of inner mitochondrial membrane 8 homolog b (yeast)	Mm.276536	30057	No Change	Down	7.22492	0.216002
97514_at	AW046438	1810063B05Rik	RIKEN cDNA 1810063B05 gene	Mm.31946	67892	No Change	Down	>11.3	0.923084
97688_at	AI666506		16 days neonate thymus cDNA, RIKEN full-length enriched library, clone:A130082C12 product:unknown EST, full insert sequence	Mm.37370		No Change	Down	>11.3	0.435236
97798_at	AW121496	4930504E06Rik	RIKEN cDNA 4930504E06 gene	Mm.279287	75007	No Change	Down	>11.3	0.301078
97820_at	AB027012	Galk1	galactokinase 1	Mm.2820	14635	No Change	Down	>11.3	1.10618
97841_at	AI838663	1500016L11Rik	RIKEN cDNA 1500016L11 gene	Mm.295670	68953	No Change	Down	>11.3	0.107464
97911_at	AI835950	0910001L09Rik	RIKEN cDNA 0910001L09 gene	Mm.206901	66096	No Change	Down	11.3054	0.262502
97915_at	AW124144	Plekhb2	pleckstrin homology domain containing, family B (evectins) member 2	Mm.246389	226971	No Change	Down	>11.3	1.25031
97966_at	AI848209	Ncoa5	nuclear receptor coactivator 5	Mm.233080	228869	No Change	Down	>11.3	2.71431
97969_at	U09416	Nr1h4	nuclear receptor subfamily 1, group H, member 4	Mm.3095	20186	No Change	Down	7.22492	0.216002
97986_at	U91511	Entpd2	ectonucleoside triphosphate diphosphohydrolase 2	Mm.298775	12496	No Change	Down	>11.3	0.107464
98081_at	AI853173	Rpo1-3	RNA polymerase 1-3		20018	No Change	Down	>11.3	0.158243
98089_at	AI840541	1190005P17Rik	RIKEN cDNA 1190005P17 gene	Mm.291755	66225	No Change	Down	>11.3	0.726056
98116_at	U89889	Hpxn	hemopexin	Mm.3485	15458	No Change	Down	>11.3	0.107464
98426_at	AF030001	Ppt2	palmitoyl-protein thioesterase 2	Mm.259277	54397	No Change	Down	3.84243	2.25949
98445_at	AW125311	Gga1	golgi associated, gamma adaptin ear containing, ARF binding protein 1	Mm.251331	106039	No Change	Down	3.31325	1.25031
98451_at	AI843164	Dnajb10	DnaJ (Hsp40) homolog, subfamily B, member 10	Mm.248776	56812	No Change	Down	7.22492	2.02722
98495_at	AI846906	5033414D02Rik	RIKEN cDNA 5033414D02 gene	Mm.275511	67759	No Change	Down	>11.3	0.923084
98512_at	AF091234	Banp	Btg3 associated nuclear protein	Mm.287163	53325	No Change	Down	>11.3	0.562086
98533_at	AI854779	Cyb5	cytochrome b-5	Mm.31018	109672	No Change	Down	4.22944	0.262502
98544_at	U53514	Guk1	guanylate kinase 1	Mm.3624	14923	No Change	Down	>11.3	2.25949
98555_at	AB008516	Ttc3	tetratricopeptide repeat domain 3	Mm.213408	22129	No Change	Down	>11.3	0.107464
98557_f_at	U65636	Psmb4	proteasome (prosome, macropain) subunit, beta type 4	Mm.368	19172	No Change	Down	>11.3	0.847065
98612_at	M24263	Cyp2d10	cytochrome P450, family 2, subfamily d, polypeptide 10	Mm.174372	13101	No Change	Down	>11.3	0.107464
98613_at	AI849876	2700085E05Rik	RIKEN cDNA 2700085E05 gene	Mm.249700	67201	No Change	Down	>11.3	0.376473
98625_s_at	M84147	Adh5	alcohol dehydrogenase 5 (class III), chi polypeptide	Mm.3874	11532	No Change	Down	>11.3	0.591717
98626_at	AW047503	1810017G16Rik	RIKEN cDNA 1810017G16 gene	Mm.38746	59005	No Change	Down	>11.3	0.301078
98630_at	AW106745	Nsdhl	NAD(P) dependent steroid dehydrogenase-like	Mm.38792	18194	No Change	Down	3.84243	0.726056
98761_i_at	L20450	Zfp97	zinc finger protein 97		22759	No Change	Down	>11.3	0.158243
98762_f_at	L20450	Zfp97	zinc finger protein 97		22759	No Change	Down	>11.3	0.158243
98880_at	AW124955	D6Wsu116e	DNA segment, Chr 6, Wayne State University 116, expressed	Mm.28524	28006	No Change	Down	>11.3	0.262502
98901_at	AW047870	1110008B24Rik	RIKEN cDNA 1110008B24 gene	Mm.341848	73736	No Change	Down	6.14252	1.39216
98928_at	AW122820	Coro1b	coronin, actin binding protein 1B	Mm.276859	23789	No Change	Down	>11.3	0.262502
98999_at	AA606587	Adsl	adenylosuccinate lyase	Mm.38151	11564	No Change	Down	>11.3	2.71431
99005_at	AF073523	Rad1	RAD1 homolog (S. pombe)	Mm.38376	19355	No Change	Down	>11.3	1.05976
99009_at	Z49204	Nnt	nicotinamide nucleotide transhydrogenase	Mm.195803	18115	No Change	Down	>11.3	0.107464
99056_at	AW046590	Pcbd	6-pyruvoyl-tetrahydropterin synthase/dimerization cofactor of hepatocyte nuclear factor 1 alpha (TCF1)	Mm.39473	13180	No Change	Down	>11.3	0.107464
99074_at	M98454	Vil	villin	Mm.27239	22349	No Change	Down	>11.3	0.107464
99113_at	AF071313	Cops3	COP9 (constitutive photomorphogenic) homolog, subunit 3 (Arabidopsis thaliana)	Mm.40	26572	No Change	Down	>11.3	1.39216
99127_at	X61506	Sca10	spinocerebellar ataxia 10 homolog (human)	Mm.248906	54138	No Change	Down	>11.3	0.483844
99133_at	X14309	Slc3a2	solute carrier family 3 (activators of dibasic and neutral amino acid transport), member 2	Mm.4114	17254	No Change	Down	>11.3	2.02722
99150_at	AI844357	Ict1	immature colon carcinoma transcript 1	Mm.271062	68572	No Change	Down	>11.3	0.591717
99164_at	AI844560	Mapbpip	mitogen activated protein binding protein interacting protein	Mm.41680	83409	No Change	Down	11.3054	0.483844
99176_at	AI843393	Fibp	fibroblast growth factor (acidic) intracellular binding protein	Mm.329656	58249	No Change	Down	>11.3	0.107464
99187_f_at	AI835662	2010315L10Rik	RIKEN cDNA 2010315L10 gene	Mm.41890	67023	No Change	Down	>11.3	0.158243
99197_at	M55413	Gc	group specific component	Mm.196595	14473	No Change	Down	>11.3	0.107464
99423_at	L39373	Mgat3	mannoside acetylglucosaminyltransferase 3	Mm.299693	17309	No Change	Down	>11.3	0.158243
99463_at	X63023	Cyp3a13	cytochrome P450, family 3, subfamily a, polypeptide 13		13113	No Change	Down	>11.3	0.107464
99577_at	M57647	Kitl	kit ligand	Mm.45124	17311	No Change	Down	>11.3	2.02722
99583_at	X53451	Gstp1	glutathione S-transferase, pi 1	Mm.299292	14870	No Change	Down	>11.3	0.107464
99608_at	U20611	Prdx2	peroxiredoxin 2	Mm.334676	21672	No Change	Down	>11.3	0.107464
99658_f_at	AW047907	1110025H10Rik	RIKEN cDNA 1110025H10 gene	Mm.347964	68636	No Change	Down	4.22944	2.02722
99670_at	L37296	Bad	Bcl-associated death promoter	Mm.4387	12015	No Change	Down	>11.3	0.301078
99674_at	AW060297	Mrpl43	mitochondrial ribosomal protein L43	Mm.44174	94067	No Change	Down	>11.3	0.681525
99675_at	AI839766	Yif1	Yip1 interacting factor homolog (S. cerevisiae)	Mm.44202	68090	No Change	Down	8.91652	0.726056
99701_f_at	AJ005560	Sprr2b	small proline-rich protein 2B	Mm.23796	20756	No Change	Down	6.14252	0.107464
99959_at	AW061337	Ak4	adenylate kinase 4	Mm.42040	11639	No Change	Down	>11.3	1.05976
95488_at	AW045756	BC010304	cDNA sequence BC010304	Mm.315118	218236	No Change	Down	8.91652	2.25949
99065_at	M10114	Csnk	casein kappa	Mm.296303	12994	No Change	Down	3.13794	1.7641
100020_at	J04036	Slc4a2	solute carrier family 4 (anion exchanger), member 2	Mm.4580	20535	No Change	Down	>11.3	0.107464
100126_at	AA967263	Chrac1	chromatin accessibility complex 1	Mm.23095	93696	No Change	Down	>11.3	2.71431
100136_at	M32017	Lamp2	lysosomal membrane glycoprotein 2	Mm.486	16784	No Change	Down	>11.3	1.25031
100488_at	M24119	Gba	glucosidase, beta, acid	Mm.5031	14466	No Change	Down	>11.3	0.107464
100495_at	U24160	Dvl2	dishevelled 2, dsh homolog (Drosophila)	Mm.5114	13543	No Change	Down	>11.3	0.107464
100523_r_at	U92454	Wbp5	WW domain binding protein 5	Mm.512	22381	No Change	Down	>11.3	0.107464
100528_at	AI852278	Ube2h	ubiquitin-conjugating enzyme E2H	Mm.332967	22214	No Change	Down	11.3054	1.7641
100542_at	U62765	Mep1a	meprin 1 alpha	Mm.5346	17287	No Change	Down	>11.3	1.10618
100575_at	AI841645	Ard1	N-acetyltransferase ARD1 homolog (S. cerevisiae)	Mm.305796	56292	No Change	Down	>11.3	0.483844
100688_at	M60559	Crybb2	crystallin, beta B2	Mm.1215	12961	No Change	Down	11.3054	2.71431
100758_at	AF110520	Rps28	ribosomal protein S28	Mm.200920	54127	No Change	Down	>11.3	1.54788
100894_at	AJ007360	Orc5l	origin recognition complex, subunit 5-like (S. cerevisiae)	Mm.566	26429	No Change	Down	>11.3	2.71431
100935_at	U43548	Tcfl4	transcription factor-like 4	Mm.628	21428	No Change	Down	3.31325	1.7641
100989_at	AJ001373	Itgb1bp1	integrin beta 1 binding protein 1	Mm.273333	16413	No Change	Down	7.22492	1.10618
101013_at	U52823	Oaz1	ornithine decarboxylase antizyme		18245	No Change	Down	4.22944	2.71431
101045_at	U96116	Hadh2	hydroxyacyl-Coenzyme A dehydrogenase type II	Mm.6994	15108	No Change	Down	11.3054	0.681525
101091_at	AF033353	Ubl1	ubiquitin-like 1	Mm.259278	22218	No Change	Down	>11.3	1.7641
101102_at	AJ223156	Igbp1	immunoglobulin (CD79A) binding protein 1	Mm.7454	18518	No Change	Down	>11.3	1.10618
101186_at	X65588	Ppnr	per-pentamer repeat gene		26930	No Change	Down	>11.3	0.356366
101356_at	AI843384	Tk2	thymidine kinase 2, mitochondrial	Mm.183110	57813	No Change	Down	>11.3	0.923084
101404_at	AI853654	2310061I09Rik	RIKEN cDNA 2310061I09 gene	Mm.7280	69668	No Change	Down	>11.3	0.847065
101433_at	AF010452	Mr1	major histocompatibility complex, class I-related	Mm.7580	15064	No Change	Down	3.13794	0.726056
101480_at	AB010031	Dnalc4	dynein, axonemal, light chain 4	Mm.288159	54152	No Change	Down	11.3054	2.02722
101481_at	AI852555	Rnf34	ring finger protein 34	Mm.236449	80751	No Change	Down	>11.3	2.02722
101639_r_at	D26137	Cyp3a11	cytochrome P450, family 3, subfamily a, polypeptide 11		13112	No Change	Down	>11.3	0.331581
101680_at	X05021	Rpl27a	ribosomal protein L27a	Mm.305750	26451	No Change	Down	>11.3	0.435236
101754_f_at	AJ005565	Sprr2g	small proline-rich protein 2G	Mm.57083	20761	No Change	Down	>11.3	1.39216
101844_at	U94700	Pipox	pipecolic acid oxidase	Mm.8543	19193	No Change	Down	>11.3	0.923084
101891_at	Y09517	Hsd17b2	hydroxysteroid (17-beta) dehydrogenase 2	Mm.276466	15486	No Change	Down	>11.3	0.158243
101901_at	AB024713	Mpdu1	mannose-P-dolichol utilization defect 1	Mm.89579	24070	No Change	Down	4.71277	0.435236
101939_at	AI849344	Rnf141	ring finger protein 141	Mm.96867	67150	No Change	Down	3.13794	1.54788
101940_at	AJ222800	Smpd2	sphingomyelin phosphodiesterase 2, neutral	Mm.344695	20598	No Change	Down	>11.3	0.107464
101978_at	AI840329	1700048E23Rik	RIKEN cDNA 1700048E23 gene	Mm.9621	73373	No Change	Down	>11.3	2.71431
102036_at	AW046757	Thap7	THAP domain containing 7	Mm.10174	69009	No Change	Down	>11.3	0.483844
102053_at	AF015790	Plscr2	phospholipid scramblase 2	Mm.10306	18828	No Change	Down	>11.3	0.107464
102073_at	AB019558	Park2	parkin	Mm.311110	50873	No Change	Down	7.22492	0.562086
102084_f_at	AF047725	Cyp2c39	cytochrome P450, family 2, subfamily c, polypeptide 39	Mm.42101	13098	No Change	Down	>11.3	2.02722
102092_s_at	C86340	Ovgp1	oviductal glycoprotein 1	Mm.298812	12659	No Change	Down	>11.3	2.02722
102124_f_at	AI836879	Cox4i1	cytochrome c oxidase subunit IV isoform 1	Mm.2136	12857	No Change	Down	5.32403	0.923084
102316_at	Y10656	Capn5	calpain 5	Mm.326847	12337	No Change	Down	5.32403	0.331581
102346_at	AI747755	Ercc3	excision repair cross-complementing rodent repair deficiency, complementation group 3	Mm.282335	13872	No Change	Down	>11.3	0.923084
102552_at	U44955	Gja3	gap junction membrane channel protein alpha 3	Mm.57207	14611	No Change	Down	>11.3	1.54788
102624_at	AF031035	Stc2	stanniocalcin 2	Mm.32506	20856	No Change	Down	3.31325	2.02722
102625_f_at	AF080070	Zfp54	zinc finger protein 54	Mm.12916	22712	No Change	Down	>11.3	1.10618
102626_r_at	AF080070	Zfp54	zinc finger protein 54	Mm.12916	22712	No Change	Down	>11.3	1.05976
102628_at	AF047699	Fhit	fragile histidine triad gene	Mm.12929	14198	No Change	Down	3.13794	2.71431
102649_s_at	D64162	Raet1a	retinoic acid early transcript 1, alpha		19368	No Change	Down	>11.3	2.71431
102769_f_at	AB016248	Sc5d	sterol-C5-desaturase (fungal ERG3, delta-5-desaturase) homolog (S. cerevisae)	Mm.32700	235293	No Change	Down	4.22944	2.25949
102788_s_at	U70132	Pitx2	paired-like homeodomain transcription factor 2	Mm.246804	18741	No Change	Down	>11.3	1.10618
102819_at	X92352	Nap1l2	nucleosome assembly protein 1-like 2	Mm.347470	17954	No Change	Down	>11.3	1.25031
102828_at	U39066	Map2k6	mitogen activated protein kinase kinase 6	Mm.14487	26399	No Change	Down	>11.3	0.591717
102951_at	AJ224738	Cradd	CASP2 and RIPK1 domain containing adaptor with death domain	Mm.17493	12905	No Change	Down	4.71277	1.05976
103068_at	U68535	Akr1e1	aldo-keto reductase family 1, member E1	Mm.251908	56043	No Change	Down	>11.3	1.10618
103216_f_at	AW122931	Ikbkg	inhibitor of kappaB kinase gamma	Mm.12967	16151	No Change	Down	>11.3	1.54788
103414_at	AF049850	Stk19-ps1	serine/threonine kinase 19, pseudogene 1		114241	No Change	Down	>11.3	2.25949
103508_at	AA919750	5830443C21Rik	RIKEN cDNA 5830443C21 gene	Mm.259180	76073	No Change	Down	>11.3	2.02722
103551_at	AW124208	2810431N21Rik	RIKEN cDNA 2810431N21 gene	Mm.247670	109135	No Change	Down	>11.3	2.71431
103552_at	AW046470	AI481320	expressed sequence AI481320		103756	No Change	Down	8.91652	1.10618
103594_at	AW124512	Fbxo37	F-box only protein 37	Mm.19973	68431	No Change	Down	>11.3	0.216002
103631_at	AA985795	2810407K09Rik	RIKEN cDNA 2810407K09 gene	Mm.20301	69234	No Change	Down	>11.3	0.726056
103647_at	M57734	Glb1	galactosidase, beta 1	Mm.290516	12091	No Change	Down	>11.3	0.158243
103710_at	AI037032		Transcribed sequence with weak similarity to protein ref:NP_115973.1 (H.sapiens) zinc finger protein 347; zinc finger 1111 [Homo sapiens]	Mm.24098		No Change	Down	>11.3	1.54788
103755_at	D89677	Sh3d19	SH3 domain protein D19	Mm.2454	27059	No Change	Down	>11.3	0.107464
103761_at	AA734817	Tcfcp2l1	transcription factor CP2-like 1	Mm.24621	81879	No Change	Down	>11.3	0.107464
103873_i_at	AA684456	2310015N07Rik	RIKEN cDNA 2310015N07 gene	Mm.21173	66365	No Change	Down	>11.3	0.923084
103882_at	AI182588	Cpn1	carboxypeptidase N, polypeptide 1	Mm.206774	93721	No Change	Down	>11.3	0.356366
104007_at	AA986782	Slc25a15	solute carrier family 25 (mitochondrial carrier ornithine transporter), member 15	Mm.200907	18408	No Change	Down	>11.3	2.71431
104010_at	U62906	Zfp99	zinc finger protein 99	Mm.26782	67235	No Change	Down	>11.3	2.71431
104038_at	AI843511	4933434E20Rik	RIKEN cDNA 4933434E20 gene	Mm.300083	99650	No Change	Down	>11.3	1.10618
104042_at	AI842275	Slc35b1	solute carrier family 35, member B1	Mm.289716	73836	No Change	Down	>11.3	1.54788
104044_at	AI853663	1300006N24Rik	RIKEN cDNA 1300006N24 gene	Mm.196137	71766	No Change	Down	>11.3	0.681525
104050_at	AI846060	Zfr	zinc finger RNA binding protein	Mm.352640	22763	No Change	Down	>11.3	2.71431
104063_at	AI840130	Srcasm	Src activating and signaling molecule	Mm.167868	71943	No Change	Down	>11.3	0.923084
104122_at	AW122596		12 days embryo embryonic body between diaphragm region and neck cDNA, RIKEN full-length enriched library, clone:9430022I10 product:unknown EST, full insert sequence	Mm.303855	381023	No Change	Down	>11.3	0.681525
104126_at	AI854864	Cstf2t	cleavage stimulation factor, 3' pre-RNA subunit 2, tau	Mm.22031	83410	No Change	Down	>11.3	0.262502
104171_f_at	AJ224342	Crygc	crystallin, gamma C	Mm.18725	12966	No Change	Down	4.22944	2.02722
104183_at	AI529005	D2Ertd435e	DNA segment, Chr 2, ERATO Doi 435, expressed	Mm.283361	51885	No Change	Down	7.22492	2.71431
104266_at	AI847795		13 days embryo male testis cDNA, RIKEN full-length enriched library, clone:6030439E18 product:C11ORF9 homolog [Homo sapiens], full insert sequence	Mm.329716	225908	No Change	Down	>11.3	0.376473
104316_at	AI646098	Gna13	guanine nucleotide binding protein, alpha 13	Mm.193925	14674	No Change	Down	>11.3	1.10618
104334_at	AW060314	2310004I24Rik	RIKEN cDNA 2310004I24 gene	Mm.22511	66358	No Change	Down	>11.3	0.483844
104336_at	AI843273	Rbks	ribokinase	Mm.22519	71336	No Change	Down	>11.3	0.107464
104437_at	Z30174	Zfp30	zinc finger protein 30	Mm.292690	22693	No Change	Down	4.22944	1.54788
104449_at	X81202	Glrb	glycine receptor, beta subunit	Mm.275639	14658	No Change	Down	>11.3	1.39216
104460_at	AJ012569	Cacna1g	calcium channel, voltage-dependent, T type, alpha 1G subunit	Mm.29585	12291	No Change	Down	3.84243	2.25949
104504_at	U26707	Scn8a	sodium channel, voltage-gated, type VIII, alpha polypeptide	Mm.235758	20273	No Change	Down	>11.3	0.726056
104539_at	AF022894	Sult1b1	sulfotransferase family 1B, member 1	Mm.23502	56362	No Change	Down	>11.3	1.25031
104585_at	AI316546	Crb3	crumbs homolog 3 (Drosophila)	Mm.260076	224912	No Change	Down	>11.3	1.25031
104626_at	AI787137	Cklfsf8	chemokine-like factor super family 8	Mm.150064	70031	No Change	Down	>11.3	0.107464
104629_at	AI876546	Asb3	ankyrin repeat and SOCS box-containing protein 3	Mm.24331	65257	No Change	Down	>11.3	1.7641
160066_at	AW123097	Limd1	LIM domains containing 1	Mm.10987	29806	No Change	Down	>11.3	1.54788
160123_at	AI835524	Phpt1	phosphohistidine phosphatase 1	Mm.177990	75454	No Change	Down	4.71277	0.376473
160267_at	AI845987	0610009E20Rik	RIKEN cDNA 0610009E20 gene	Mm.73608	66048	No Change	Down	3.31325	2.25949
160322_at	AW123666	1190006A08Rik	RIKEN cDNA 1190006A08 gene	Mm.330045	68944	No Change	Down	>11.3	0.726056
160344_at	AB021289	Npc2	Niemann Pick type C2	Mm.282556	67963	No Change	Down	6.14252	0.107464
160370_at	AA683849		Transcribed sequence with strong similarity to protein pir:A55058 (M.musculus) A55058 retinoic acid-regulated protein pH 34 - mouse	Mm.299058		No Change	Down	>11.3	0.262502
160380_at	AI846699	Becn1	beclin 1 (coiled-coil, myosin-like BCL2-interacting protein)	Mm.178947	56208	No Change	Down	>11.3	1.05976
160473_at	AI836205	Nme4	expressed in non-metastatic cells 4, protein	Mm.41787	56520	No Change	Down	>11.3	2.71431
160498_at	U69270	Ldb1	LIM domain binding 1	Mm.327442	16825	No Change	Down	>11.3	0.847065
160514_at	D78255	Rp9h	retinitis pigmentosa 9 homolog (human)	Mm.38235	55934	No Change	Down	7.22492	2.25949
160540_at	AF022223	Bag1	Bcl2-associated athanogene 1	Mm.688	12017	No Change	Down	4.22944	2.02722
160565_at	Z13969	Ckmt1	creatine kinase, mitochondrial 1, ubiquitous	Mm.252145	12716	No Change	Down	>11.3	0.107464
160585_at	AA867497	Bxdc1	brix domain containing 1	Mm.11480	67239	No Change	Down	>11.3	0.562086
160597_at	AW047450	D1Ertd622e	DNA segment, Chr 1, ERATO Doi 622, expressed	Mm.12309	52392	No Change	Down	>11.3	2.71431
160668_at	AI838195	Ogfr	opioid growth factor receptor	Mm.250418	72075	No Change	Down	>11.3	2.25949
160674_at	AI596094	Trfr2	transferrin receptor 2	Mm.21757	50765	No Change	Down	11.3054	0.262502
160709_at	AI788201	1110001A16Rik	RIKEN cDNA 1110001A16 gene	Mm.273349	68554	No Change	Down	>11.3	0.681525
160740_at	AA615984		Hypothetical LOC228715 (LOC228715), mRNA	Mm.27391	228715	No Change	Down	>11.3	2.25949
160749_at	AI846812	1500011H22Rik	RIKEN cDNA 1500011H22 gene	Mm.27662	68948	No Change	Down	>11.3	0.216002
160769_at	AW120606	BC005682	cDNA sequence BC005682	Mm.28131	116891	No Change	Down	>11.3	1.54788
160782_at	AI846418	Lt1	lurcher transcript 1		16991	No Change	Down	8.91652	1.10618
160783_at	AW123154	D14Ertd436e	DNA segment, Chr 14, ERATO Doi 436, expressed	Mm.287279	218978	No Change	Down	5.32403	1.10618
160791_at	AW049254	3300001P08Rik	RIKEN cDNA 3300001P08 gene	Mm.30927	67684	No Change	Down	>11.3	0.435236
160805_s_at	AB025354	Mpdu1	mannose-P-dolichol utilization defect 1	Mm.89579	24070	No Change	Down	3.13794	1.05976
160900_at	AI847897	Gkap42	cGMP-dependent protein kinase anchoring protein	Mm.296625	56278	No Change	Down	11.3054	0.262502
160933_at	U53219	Igtp	interferon gamma induced GTPase	Mm.33902	16145	No Change	Down	3.31325	2.71431
160937_at	AF039391	Crym	crystallin, mu	Mm.9114	12971	No Change	Down	4.22944	1.7641
160955_at	AW124904	2010309E21Rik	RIKEN cDNA 2010309E21 gene	Mm.321440	66488	No Change	Down	>11.3	0.562086
160999_r_at	AI552570	2810422O20Rik	RIKEN cDNA 2810422O20 gene	Mm.27284	69962	No Change	Down	>11.3	1.25031
161014_at	AI595912	Terf2ip	telomeric repeat binding factor 2, interacting protein	Mm.213064	57321	No Change	Down	>11.3	2.25949
161212_r_at	AV247006	Agtr2	angiotensin II receptor, type 2	Mm.2679	11609	No Change	Down	>11.3	1.25031
161319_at	AV091858					No Change	Down	3.84243	2.71431
161340_r_at	AV132499	Pitx2	paired-like homeodomain transcription factor 2	Mm.246804	18741	No Change	Down	>11.3	1.54788
161467_f_at	AV348528	Atp1b1	ATPase, Na+/K+ transporting, beta 1 polypeptide	Mm.4550	11931	No Change	Down	>11.3	0.726056
161480_i_at	AV055186					No Change	Down	>11.3	1.10618
161498_at	AV099015					No Change	Down	>11.3	1.10618
161586_f_at	AV320778	Cenpe	centromere protein E	Mm.161470	229841	No Change	Down	>11.3	1.39216
161657_f_at	AV105022	Rpl10	ribosomal protein 10	Mm.100113	110954	No Change	Down	>11.3	0.435236
161835_at	AV037012	Calb3	calbindin 3, (vitamin D-dependent calcium binding protein)	Mm.6891	12309	No Change	Down	>11.3	1.39216
161906_f_at	AV113045	2410022L05Rik	RIKEN cDNA 2410022L05 gene	Mm.29063	66423	No Change	Down	>11.3	1.54788
162056_f_at	AV269062	BC061127	cDNA sequence BC061127		407832	No Change	Down	>11.3	0.216002
162079_at	AV331295					No Change	Down	3.84243	0.847065
162091_f_at	AV318575	Sf3b2	splicing factor 3b, subunit 2	Mm.196532	319322	No Change	Down	>11.3	1.05976
162138_s_at	AV343519	Nptxr	neuronal pentraxin receptor	Mm.309673	73340	No Change	Down	>11.3	2.02722
162238_r_at	AV149482	Shkbp1	Sh3kbp1 binding protein 1	Mm.21297	192192	No Change	Down	8.91652	1.54788
162301_f_at	AV034726	2310016M24Rik	RIKEN cDNA 2310016M24 gene	Mm.5265	66379	No Change	Down	8.91652	1.7641
162310_r_at	AV050109	G630024C07Rik	RIKEN cDNA G630024C07 gene	Mm.41038	244216	No Change	Down	>11.3	2.02722
162350_at	AV173777					No Change	Down	>11.3	2.02722
162360_f_at	AV223598	1110061O04Rik	RIKEN cDNA 1110061O04 gene	Mm.197816	97287	No Change	Down	>11.3	1.10618
92265_f_at	AF042139	Ssa2	Sjogren syndrome antigen A2	Mm.40370	20822	No Change	Down	>11.3	2.02722
92281_at	AA038443	AA409624	expressed sequence AA409624		102847	No Change	Down	>11.3	0.681525
92329_at	X70804	Rab17	RAB17, member RAS oncogene family	Mm.279780	19329	No Change	Down	8.91652	0.376473
92360_at	U43900	Stam	signal transducing adaptor molecule (SH3 domain and ITAM motif) 1	Mm.273174	20844	No Change	Down	>11.3	1.25031
92382_at	U49739	Myo6	myosin VI	Mm.4040	17920	No Change	Down	>11.3	0.376473
92411_at	AJ132192	Hs1bp3	HS1 binding protein 3	Mm.309954	58240	No Change	Down	5.32403	1.25031
92417_at	AF086714	Rasal1	RAS protein activator like 1 (GAP1 like)	Mm.41209	19415	No Change	Down	3.31325	1.25031
92423_at	AF070970	Pard6a	par-6 (partitioning defective 6,) homolog alpha (C. elegans)	Mm.250566	56513	No Change	Down	5.32403	0.726056
92518_at	Y09535	Neo1	neogenin	Mm.42249	18007	No Change	Down	7.22492	0.483844
92562_at	U70475	Nfe2l2	nuclear factor, erythroid derived 2, like 2	Mm.1025	18024	No Change	Down	>11.3	1.7641
92577_f_at	AW047116	Rpl37	ribosomal protein L37	Mm.10474	67281	No Change	Down	>11.3	1.05976
92597_s_at	U13838	Atp6v1b2	ATPase, H+ transporting, V1 subunit B, isoform 2	Mm.249096	11966	No Change	Down	>11.3	2.25949
92603_at	U13840	Atp6v0d1	ATPase, H+ transporting, V0 subunit D isoform 1	Mm.17708	11972	No Change	Down	>11.3	0.847065
92622_at	AI851064	2210013K02Rik	RIKEN cDNA 2210013K02 gene	Mm.11112	73658	No Change	Down	>11.3	1.7641
92626_at	X67209	Npdc1	neural proliferation, differentiation and control gene 1	Mm.1131	18146	No Change	Down	11.3054	0.331581
92640_at	U47024	Vps35	vacuolar protein sorting 35	Mm.296520	65114	No Change	Down	>11.3	0.107464
92699_at	AJ249198	Slc7a9	solute carrier family 7 (cationic amino acid transporter, y+ system), member 9	Mm.45874	30962	No Change	Down	>11.3	2.71431
92752_r_at	U61970	Wnt10b	wingless related MMTV integration site 10b	Mm.4709	22410	No Change	Down	4.71277	2.71431
92800_i_at	AI836694	Atp5c1	ATP synthase, H+ transporting, mitochondrial F1 complex, gamma polypeptide 1	Mm.12677	11949	No Change	Down	>11.3	0.923084
92806_at	AI843868	1110004D19Rik	RIKEN cDNA 1110004D19 gene	Mm.12746	68559	No Change	Down	>11.3	1.7641
92907_at	U49185	Ocln	occludin	Mm.4807	18260	No Change	Down	>11.3	0.158243
92941_at	AA833509	1110054M08Rik	RIKEN cDNA 1110054M08 gene	Mm.352746	68841	No Change	Down	4.22944	1.54788
92963_at	AI843231	BC054822	cDNA sequence BC054822	Mm.340378	192652	No Change	Down	>11.3	1.05976
93026_at	AW124337	Mgst1	microsomal glutathione S-transferase 1	Mm.14796	56615	No Change	Down	6.14252	0.435236
93169_at	AW212708	Zfp322a	zinc finger protein 322a	Mm.286454	218100	No Change	Down	>11.3	1.25031
93232_at	AI843108	D2Ertd217e	DNA segment, Chr 2, ERATO Doi 217, expressed		51875	No Change	Down	>11.3	0.591717
93272_at	AF062076	Stk16	serine/threonine kinase 16	Mm.17461	20872	No Change	Down	7.22492	0.923084
93274_at	M38381	Clk	CDC-like kinase	Mm.1761	12747	No Change	Down	>11.3	2.25949
93304_at	D88533	Slc3a1	solute carrier family 3, member 1	Mm.227176	20532	No Change	Down	>11.3	1.54788
93393_at	AF016628	Eda	ectodysplasin-A	Mm.328086	13607	No Change	Down	4.71277	2.25949
93432_at	AW125516	Zfp276	zinc finger protein (C2H2 type) 276	Mm.272191	57247	No Change	Down	>11.3	1.7641
93512_f_at	AW121801	Adk	adenosine kinase	Mm.188734	11534	No Change	Down	8.91652	1.10618
93551_at	AW121424	Polr2l	polymerase (RNA) II (DNA directed) polypeptide L	Mm.20207	66491	No Change	Down	>11.3	0.435236
93575_at	AF051102	Ggh	gamma-glutamyl hydrolase	Mm.20461	14590	No Change	Down	6.14252	0.356366
93579_at	AW121613	5830427H10Rik	RIKEN cDNA 5830427H10 gene	Mm.2053	67767	No Change	Down	>11.3	1.7641
93605_r_at	AF061260	Igsf4a	immunoglobulin superfamily, member 4A	Mm.307293	54725	No Change	Down	>11.3	0.107464
93716_at	U16175	Trim46	tripartite motif protein 46	Mm.331156	360213	No Change	Down	>11.3	0.681525
93747_at	AW122599	AW742319	expressed sequence AW742319	Mm.308180	57874	No Change	Down	>11.3	0.923084
93766_at	U32170	Rgn	regucalcin	Mm.2118	19733	No Change	Down	>11.3	1.10618
93799_at	AI845933	AI316787	expressed sequence AI316787	Mm.200407	195040	No Change	Down	>11.3	0.591717
93822_at	X73331	Rpl37a	ribosomal protein L37a	Mm.21529	19981	No Change	Down	>11.3	0.923084
93849_at	AB027568	Tpk1	thiamin pyrophosphokinase	Mm.207728	29807	No Change	Down	>11.3	0.158243
93889_f_at	X90778	Hist1h2ba	histone 1, H2ba		319177	No Change	Down	6.14252	2.02722
93901_at	U78315	Hps1	Hermansky-Pudlak syndrome 1 homolog (human)	Mm.218381	192236	No Change	Down	>11.3	0.331581
93959_at	AA863909	2010107H07Rik	RIKEN cDNA 2010107H07 gene	Mm.22111	66487	No Change	Down	4.71277	2.02722
94047_at	AW122935	0610031J06Rik	RIKEN cDNA 0610031J06 gene	Mm.21976	56700	No Change	Down	>11.3	0.158243
94075_at	Y14660	Fabp1	fatty acid binding protein 1, liver	Mm.22126	14080	No Change	Down	>11.3	2.02722
94108_at	AB008791	Pik3c2g	phosphatidylinositol 3-kinase, C2 domain containing, gamma polypeptide	Mm.10301	18705	No Change	Down	3.84243	0.301078
94225_at	AI844679	Apg5l	autophagy 5-like (S. cerevisiae)	Mm.22264	11793	No Change	Down	>11.3	2.71431
94295_at	AF017085	Gtf2i	general transcription factor II I	Mm.261570	14886	No Change	Down	>11.3	1.25031
94296_s_at	AF043220	Gtf2i	general transcription factor II I	Mm.261570	14886	No Change	Down	8.91652	1.7641
94299_at	AI839731	Dctn2	dynactin 2	Mm.167537	69654	No Change	Down	>11.3	0.376473
94321_at	V00830	Krt1-10	keratin complex 1, acidic, gene 10	Mm.22662	16661	No Change	Down	>11.3	2.71431
94327_at	AW230209	Mrps18a	mitochondrial ribosomal protein S18A	Mm.287443	68565	No Change	Down	>11.3	1.7641
94352_at	AI850675	Mbtd1	mbt domain containing 1	Mm.210334	103537	No Change	Down	>11.3	2.71431
94372_at	D49956	Nudt1	nudix (nucleoside diphosphate linked moiety X)-type motif 1	Mm.118846	17766	No Change	Down	>11.3	0.726056
94469_at	AW120950	Mat2b	methionine adenosyltransferase II, beta	Mm.293771	108645	No Change	Down	>11.3	2.25949
94539_f_at	M27168	Cyp2d9	cytochrome P450, family 2, subfamily d, polypeptide 9	Mm.347411	13105	No Change	Down	4.71277	0.847065
94863_r_at	AI850000	Dncl2a	dynein, cytoplasmic, light chain 2A	Mm.23693	67068	No Change	Down	6.14252	1.25031
94869_at	AW120832	Aebp2	AE binding protein 2	Mm.86453	11569	No Change	Down	>11.3	1.54788
94871_r_at	AW124226	Sara2	SAR1a gene homolog 2 (S. cerevisiae)	Mm.196592	66397	No Change	Down	>11.3	2.71431
94891_s_at	M27938	Mea1	male enhanced antigen 1	Mm.227011	17256	No Change	Down	>11.3	0.331581
94892_r_at	M27938	Mea1	male enhanced antigen 1	Mm.227011	17256	No Change	Down	>11.3	0.681525
94933_at	AI853739	BC008155	cDNA sequence BC008155	Mm.26783	214917	No Change	Down	3.31325	0.107464
94945_at	AI847650	Commd5	COMM domain containing 5	Mm.291716	66398	No Change	Down	>11.3	1.7641
94958_at	AI850923	1110013L07Rik	RIKEN cDNA 1110013L07 gene	Mm.274708	68521	No Change	Down	8.91652	1.05976
95025_at	X74504	D16H22S680E	DNA segment, Chr 16, human D22S680E, expressed	Mm.265990	27883	No Change	Down	7.22492	1.54788
95144_at	AB024984	Arpc1a	actin related protein 2/3 complex, subunit 1A	Mm.34695	56443	No Change	Down	>11.3	1.7641
95149_at	AW121088	Copz1	coatomer protein complex, subunit zeta 1	Mm.29473	56447	No Change	Down	>11.3	1.10618
95283_at	AI173996	Abcc2	ATP-binding cassette, sub-family C (CFTR/MRP), member 2	Mm.39054	12780	No Change	Down	>11.3	2.02722
95439_at	AI047508	Aadac	arylacetamide deacetylase (esterase)	Mm.24547	67758	No Change	Down	>11.3	2.71431
95502_at	AI840267	Sirt2	sirtuin 2 (silent mating type information regulation 2, homolog) 2 (S. cerevisiae)	Mm.272443	64383	No Change	Down	8.91652	2.25949
95539_at	AA798971	Rab3ip	RAB3A interacting protein	Mm.336394	216363	No Change	Down	>11.3	0.158243
95552_at	U49861	Dio1	deiodinase, iodothyronine, type I	Mm.148342	13370	No Change	Down	>11.3	0.923084
95632_f_at	AW122653	Mvk	mevalonate kinase	Mm.28088	17855	No Change	Down	3.13794	0.356366
95702_at	AI461803	1300006C19Rik	RIKEN cDNA 1300006C19 gene	Mm.296158	68292	No Change	Down	>11.3	0.847065
95759_at	AW123746	2900092E17Rik	RIKEN cDNA 2900092E17 gene	Mm.345385	67278	No Change	Down	>11.3	0.435236
95794_f_at	AJ005567	Sprr2e	small proline-rich protein 2E	Mm.261596	20759	No Change	Down	7.22492	0.301078
95883_at	AW048355	Phf17	PHD finger protein 17	Mm.286285	269424	No Change	Down	>11.3	0.483844
95961_at	AW122131	BC042396	cDNA sequence BC042396	Mm.335481	235627	No Change	Down	>11.3	2.02722
95995_at	C80108		Adult male aorta and vein cDNA, RIKEN full-length enriched library, clone:A530061A19 product:unknown EST, full insert sequence	Mm.354954		No Change	Down	>11.3	0.376473
96249_at	AW122105	2005-09-15	selenoprotein	Mm.29812	93684	No Change	Down	>11.3	0.591717
96269_at	AA716963	Idi1	isopentenyl-diphosphate delta isomerase	Mm.29847	319554	No Change	Down	4.22944	0.216002
96345_at	AI837012	Sdbcag84	serologically defined breast cancer antigen 84	Mm.141276	66366	No Change	Down	>11.3	1.10618
96528_at	D18912	Arl4	ADP-ribosylation factor-like 4	Mm.12723	11861	No Change	Down	3.13794	2.25949
96541_at	AI838636	AA408420	expressed sequence AA408420		103542	No Change	Down	8.91652	1.54788
96621_at	AW048608	1110061L23Rik	RIKEN cDNA 1110061L23 gene	Mm.181689	68845	No Change	Down	>11.3	1.10618
96630_at	X06342	Spink3	serine protease inhibitor, Kazal type 3	Mm.272	20730	No Change	Down	>11.3	0.356366
96665_at	AW211618	Vps26	vacuolar protein sorting 26 (yeast)	Mm.260703	30930	No Change	Down	>11.3	1.05976
96783_at	AA683966	Mucdhl	mucin and cadherin like	Mm.29080	72040	No Change	Down	>11.3	2.71431
96787_at	AA880891	Serpina10	serine (or cysteine) proteinase inhibitor, clade A (alpha-1 antiproteinase, antitrypsin), member 10	Mm.29094	217847	No Change	Down	3.13794	2.71431
96795_at	AF098009	Faah	fatty acid amide hydrolase	Mm.256025	14073	No Change	Down	>11.3	0.216002
96796_f_at	X06358	Ugt2b5	UDP-glucuronosyltransferase 2 family, member 5	Mm.29157	22238	No Change	Down	11.3054	0.262502
96861_at	AI852376	Mrpl50	mitochondrial ribosomal protein L50	Mm.30052	28028	No Change	Down	11.3054	1.54788
96864_at	AI848770	AI648866	expressed sequence AI648866	Mm.30057	99045	No Change	Down	>11.3	0.107464
96935_at	AW011791	Map17	membrane-associated protein 17	Mm.30181	67182	No Change	Down	11.3054	0.107464
96952_at	AW121552	Psma6	proteasome (prosome, macropain) subunit, alpha type 6	Mm.30210	26443	No Change	Down	>11.3	1.54788
97132_at	AA189890	Soat2	sterol O-acyltransferase 2	Mm.358862	223920	No Change	Down	>11.3	1.25031
97258_at	AI841387	Lactb2	lactamase, beta 2	Mm.89572	212442	No Change	Down	4.71277	2.02722
97277_at	AI844179	1810015M01Rik	RIKEN cDNA 1810015M01 gene	Mm.27951	69076	No Change	Down	>11.3	1.10618
97310_at	AW124318	St13	suppression of tumorigenicity 13	Mm.180337	70356	No Change	Down	7.22492	0.262502
97312_at	AB014464	Cd164	CD164 antigen	Mm.269815	53599	No Change	Down	4.71277	0.923084
97342_at	AW060867	Mrps14	mitochondrial ribosomal protein S14	Mm.29599	64659	No Change	Down	>11.3	1.25031
97464_at	AI844416	3110006P09Rik	RIKEN cDNA 3110006P09 gene	Mm.3035	68036	No Change	Down	8.91652	0.107464
97478_at	AW046965	Mak10	MAK10 homolog, amino-acid N-acetyltransferase subunit, (S. cerevisiae)	Mm.253902	78689	No Change	Down	>11.3	0.923084
97483_at	M62952	Rpl19	ribosomal protein L19	Mm.323894	19921	No Change	Down	>11.3	0.847065
97554_at	AI838889	BC005624	cDNA sequence BC005624	Mm.235238	227707	No Change	Down	8.91652	0.107464
97667_at	C79525					No Change	Down	>11.3	0.376473
97710_f_at	AI425990	C530046L02Rik	RIKEN cDNA C530046L02 gene	Mm.301585	224617	No Change	Down	3.13794	1.54788
97758_at	AB023564	Prdx1	peroxiredoxin 1	Mm.30929	18477	No Change	Down	>11.3	0.591717
97766_at	X81650	Ros1	Ros1 proto-oncogene	Mm.4155	19886	No Change	Down	>11.3	0.301078
97774_at	U19380	Oprm	opioid receptor, mu	Mm.4191	18390	No Change	Down	>11.3	1.10618
97811_at	AI844507	Arfgap3	ADP-ribosylation factor GTPase activating protein 3	Mm.258910	66251	No Change	Down	>11.3	2.71431
97935_at	AI842970	4121402D02Rik	RIKEN cDNA 4121402D02 gene	Mm.258352	74026	No Change	Down	>11.3	2.71431
97974_at	AF006492	Zfpm1	zinc finger protein, multitype 1	Mm.3105	22761	No Change	Down	>11.3	0.591717
98039_at	AI853819	2410015M20Rik	RIKEN cDNA 2410015M20 gene	Mm.34002	224904	No Change	Down	5.32403	0.591717
98041_at	X60103	Rnase1	ribonuclease, RNase A family, 1 (pancreatic)	Mm.235538	19752	No Change	Down	>11.3	0.158243
98067_at	U09507	Cdkn1a	cyclin-dependent kinase inhibitor 1A (P21)	Mm.195663	12575	No Change	Down	>11.3	2.71431
98069_s_at	AI854467	2400003N08Rik	RIKEN cDNA 2400003N08 gene	Mm.34456	71954	No Change	Down	4.22944	2.71431
98085_f_at	U11248	Rpo1-1	RNA polymerase 1-1	Mm.3458	20016	No Change	Down	>11.3	1.39216
98096_f_at	AI840219	2610019N19Rik	RIKEN cDNA 2610019N19 gene		68023	No Change	Down	6.14252	1.7641
98119_at	K02928	Rpl30	ribosomal protein L30	Mm.3487	19946	No Change	Down	>11.3	1.25031
98125_at	AI849193	1110025I09Rik	RIKEN cDNA 1110025I09 gene	Mm.35127	68634	No Change	Down	>11.3	0.923084
98439_at	AW049356	Rps6kb1	ribosomal protein S6 kinase, polypeptide 1	Mm.210134	72508	No Change	Down	>11.3	2.25949
98552_at	AW060657	Pmf1	polyamine-modulated factor 1	Mm.36715	67037	No Change	Down	8.91652	1.54788
98564_f_at	U67770	Rps26	ribosomal protein S26	Mm.261679	27370	No Change	Down	>11.3	1.7641
98619_at	AW121709	Dtymk	deoxythymidylate kinase	Mm.250332	21915	No Change	Down	4.71277	0.158243
98788_at	D12885	Pit1	pituitary specific transcription factor 1	Mm.246547	18736	No Change	Down	>11.3	2.02722
98808_at	D83507	Neurod2	neurogenic differentiation 2	Mm.4814	18013	No Change	Down	>11.3	1.25031
98821_at	X74342	Ipf1	insulin promoter factor 1, homeodomain transcription factor	Mm.4949	18609	No Change	Down	>11.3	1.39216
98886_at	AI835412	2810410M20Rik	RIKEN cDNA 2810410M20 gene	Mm.28536	66310	No Change	Down	>11.3	2.25949
98920_g_at	AA867773	2410018G23Rik	RIKEN cDNA 2410018G23 gene	Mm.28626	69742	No Change	Down	>11.3	1.25031
98930_at	AI844701	Cope	coatomer protein complex, subunit epsilon	Mm.350369	59042	No Change	Down	>11.3	0.356366
98934_at	AI847513	0610007P06Rik	RIKEN cDNA 0610007P06 gene	Mm.28679	67669	No Change	Down	6.14252	0.591717
98938_at	AI852184	1500026D16Rik	RIKEN cDNA 1500026D16 gene	Mm.246200	68209	No Change	Down	>11.3	0.681525
98959_at	AW120623	0610016J10Rik	RIKEN cDNA 0610016J10 gene	Mm.253185	76890	No Change	Down	>11.3	1.39216
98979_at	U35249	Mnat1	menage a trois 1	Mm.246750	17420	No Change	Down	>11.3	1.10618
98992_at	AB030483	Eppb9	endothelial precursor protein B9	Mm.261226	27078	No Change	Down	>11.3	1.25031
99046_at	AI834776	Mobp	myelin-associated oligodendrocytic basic protein	Mm.40461	17433	No Change	Down	>11.3	0.847065
99153_at	AI854607	Mrpl53	mitochondrial ribosomal protein L53	Mm.333183	68499	No Change	Down	11.3054	2.02722
99188_at	AA615161	2010315L10Rik	RIKEN cDNA 2010315L10 gene	Mm.41890	67023	No Change	Down	>11.3	0.483844
99190_at	AI842824	5730458D16Rik	RIKEN cDNA 5730458D16 gene	Mm.292647	214580	No Change	Down	5.32403	2.02722
99431_at	AF078751	Soat2	sterol O-acyltransferase 2	Mm.358862	223920	No Change	Down	>11.3	2.02722
99459_f_at	X70764	Mark2	MAP/microtubule affinity-regulating kinase 2	Mm.258986	13728	No Change	Down	>11.3	2.71431
99490_at	AW050348	Thoc3	THO complex 3	Mm.292487	73666	No Change	Down	>11.3	1.39216
99592_f_at	AB030505	Rdh11	retinol dehydrogenase 11	Mm.291799	17252	No Change	Down	8.91652	1.05976
99599_s_at	AW210320	Ptov1	prostate tumor over expressed gene 1	Mm.42855	84113	No Change	Down	>11.3	0.483844
99607_at	Z47088	Skp1a	S-phase kinase-associated protein 1A	Mm.42944	21402	No Change	Down	>11.3	1.7641
99630_at	AW060257	Mrpl54	mitochondrial ribosomal protein L54	Mm.43397	66047	No Change	Down	>11.3	0.331581
99645_at	AW048484	4921506J03Rik	RIKEN cDNA 4921506J03 gene	Mm.297855	382423	No Change	Down	>11.3	1.25031
99659_r_at	AW047907	1110025H10Rik	RIKEN cDNA 1110025H10 gene	Mm.347964	68636	No Change	Down	4.22944	2.02722
99888_at	U83190	Zan	zonadhesin	Mm.332757	22635	No Change	Down	3.84243	0.562086
99951_at	AF019660	Rorc	RAR-related orphan receptor gamma	Mm.4372	19885	No Change	Down	3.84243	1.25031
99958_at	J05177	Mcpt2	mast cell protease 2	Mm.4409	17225	No Change	Down	>11.3	2.25949
AFFX-TransRecMur/X57349_M_at	X57349	Tfrc	transferrin receptor	Mm.28683	22042	No Change	Down	>11.3	0.158243
100430_at	Y10298	Lepr	leptin receptor	Mm.259282	16847	No Change	No Change	3.84243	3.13178
101160_at	X53798	Cxcl2	chemokine (C-X-C motif) ligand 2	Mm.4979	20310	No Change	No Change	3.84243	3.13178
102310_at	AF052505	Ccl22	chemokine (C-C motif) ligand 22	Mm.12895	20299	No Change	No Change	3.84243	3.13178
102733_at	M22527	Gzmc	granzyme C	Mm.14465	14940	No Change	No Change	3.84243	3.13178
161980_f_at	AV373612	Bag3	Bcl2-associated athanogene 3	Mm.84073	29810	No Change	No Change	3.84243	3.13178
92290_at	Z19580	Siah1a	seven in absentia 1A	Mm.41875	20437	No Change	No Change	3.84243	3.13178
93142_at	D86603	Bach1	BTB and CNC homology 1	Mm.5183	12013	No Change	No Change	3.84243	3.13178
94973_at	AA840126	Jmjd1b	jumonji domain containing 1B	Mm.277906	277250	No Change	No Change	3.84243	3.13178
95357_at	AI325802	Nvl	nuclear VCP-like	Mm.249076	67459	No Change	No Change	3.84243	3.13178
96778_at	AA656775	Rrs1	RRS1 ribosome biogenesis regulator homolog (S. cerevisiae)	Mm.29061	59014	No Change	No Change	3.84243	3.13178
98152_at	AW122407	Catns	catenin src	Mm.35738	12388	No Change	No Change	3.84243	3.13178
92644_s_at	M12848	Myb	myeloblastosis oncogene	Mm.52109	17863	No Change	No Change	4.22944	3.13178
101047_at	AW123697	2410026K10Rik	RIKEN cDNA 2410026K10 gene	Mm.260878	66478	No Change	No Change	4.22944	3.13178
104759_at	AI851421	1200011I18Rik	RIKEN cDNA 1200011I18 gene	Mm.260767	67467	No Change	No Change	4.22944	3.13178
99840_at	AF026537	Pdyn	prodynorphin	Mm.6239	18610	No Change	No Change	4.22944	3.13178
97563_f_at	AF042798	Igh-VJ558	immunoglobulin heavy chain (J558 family)	Mm.304472	16061	No Change	No Change	4.71277	3.13178
103812_at	AF047838	Clca1	chloride channel calcium activated 1	Mm.275745	12722	No Change	No Change	4.71277	3.13178
104121_at	M90365	Jup	junction plakoglobin	Mm.299774	16480	No Change	No Change	4.71277	3.13178
161314_r_at	AV086272	1810009A16Rik	RIKEN cDNA 1810009A16 gene	Mm.78436	69116	No Change	No Change	4.71277	3.13178
96178_at	AI850636	Myst2	MYST histone acetyltransferase 2	Mm.205400	217127	No Change	No Change	4.71277	3.13178
96749_f_at	AA619554	9130011B11Rik	RIKEN cDNA 9130011B11 gene	Mm.251196	238257	No Change	No Change	4.71277	3.13178
98297_at	AF110818	Gpr49	G protein-coupled receptor 49	Mm.42103	14160	No Change	No Change	4.71277	3.13178
103503_at	AI842940	Plcg2	phospholipase C, gamma 2	Mm.192699	234779	No Change	No Change	5.32403	3.13178
160098_s_at	AI842724	Cryab	crystallin, alpha B	Mm.178	12955	No Change	No Change	5.32403	3.13178
92278_at	AI843631	Ercc2	excision repair cross-complementing rodent repair deficiency, complementation group 2	Mm.36524	13871	No Change	No Change	5.32403	3.13178
95048_at	AI118856	Sln	sarcolipin	Mm.29132	66402	No Change	No Change	5.32403	3.13178
95454_at	AI266795	S100a1	S100 calcium binding protein A1	Mm.24662	20193	No Change	No Change	5.32403	3.13178
99475_at	U88327	Socs2	suppressor of cytokine signaling 2	Mm.4132	216233	No Change	No Change	5.32403	3.13178
99920_at	U65586	Terf1	telomeric repeat binding factor 1	Mm.4306	21749	No Change	No Change	5.32403	3.13178
95418_at	AI848851	Rasl11b	RAS-like, family 11, member B	Mm.348758	68939	No Change	No Change	6.14252	3.13178
96766_s_at	AB000828	Tyro3	TYRO3 protein tyrosine kinase 3	Mm.2901	22174	No Change	No Change	6.14252	3.13178
103004_r_at	U57611	Cd44	CD44 antigen	Mm.330428	12505	No Change	No Change	6.14252	3.13178
104452_at	AI845896	Fstl3	follistatin-like 3	Mm.251710	83554	No Change	No Change	6.14252	3.13178
161833_r_at	AV309794					No Change	No Change	6.14252	3.13178
162431_at	AV295664					No Change	No Change	6.14252	3.13178
96628_at	X54327	Eprs	glutamyl-prolyl-tRNA synthetase	Mm.154511	107508	No Change	No Change	6.14252	3.13178
97176_at	AI645547					No Change	No Change	6.14252	3.13178
97345_at	AI849333	Anp32e	acidic (leucine-rich) nuclear phosphoprotein 32 family, member E	Mm.218657	66471	No Change	No Change	6.14252	3.13178
96741_at	AW124129	Phf12	PHD finger protein 12	Mm.274329	268448	No Change	No Change	7.22492	3.13178
92923_g_at	U17291	Tcfap2a	transcription factor AP-2, alpha	Mm.85544	21418	No Change	No Change	7.22492	3.13178
96223_at	AW048854	Mitc1	MAD homolog 4 interacting transcription coactivator 1	Mm.28733	75901	No Change	No Change	7.22492	3.13178
160209_at	AI850285	Rnf44	ring finger protein 44	Mm.25366	105239	No Change	No Change	7.22492	3.13178
101074_at	D89063	Ddost	dolichyl-di-phosphooligosaccharide-protein glycotransferase	Mm.7236	13200	No Change	No Change	7.22492	3.13178
104417_at	AW048779	Flt4	FMS-like tyrosine kinase 4	Mm.3291	14257	No Change	No Change	7.22492	3.13178
104468_at	AW045530	Incenp	inner centromere protein	Mm.29755	16319	No Change	No Change	7.22492	3.13178
92849_at	M58004	Ccl6	chemokine (C-C motif) ligand 6	Mm.137	20305	No Change	No Change	7.22492	3.13178
95481_at	AI844374	Usp7	ubiquitin specific protease 7	Mm.295330	252870	No Change	No Change	7.22492	3.13178
99171_at	U57368	Ddx26	DEAD/H (Asp-Glu-Ala-Asp/His) box polypeptide 26	Mm.291864	18130	No Change	No Change	7.22492	3.13178
99380_at	M30440	Kcna2	potassium voltage-gated channel, shaker-related subfamily, member 2	Mm.56930	16490	No Change	No Change	7.22492	3.13178
101073_at	X67469	Lrp1	low density lipoprotein receptor-related protein 1	Mm.271854	16971	No Change	No Change	8.91652	3.13178
100091_at	D87990	Ugalt2	UDP-galactose translocator 2	Mm.4593	110172	No Change	No Change	8.91652	3.13178
95035_at	AI467390	Ipo4	importin 4	Mm.27546	75751	No Change	No Change	8.91652	3.13178
100418_at	AW123750	Gng2	guanine nucleotide binding protein (G protein), gamma 2 subunit	Mm.41737	14702	No Change	No Change	8.91652	3.13178
102007_at	U36788	Hccs	holocytochrome c synthetase	Mm.284033	15159	No Change	No Change	8.91652	3.13178
102718_at	AF022990	Ccr5	chemokine (C-C motif) receptor 5	Mm.14302	12774	No Change	No Change	8.91652	3.13178
102737_at	U35233	Edn1	endothelin 1	Mm.14543	13614	No Change	No Change	8.91652	3.13178
103829_at	AF061529	Herc2	hect (homologous to the E6-AP (UBE3A) carboxyl terminus) domain and RCC1 (CHC1)-like domain (RLD) 2	Mm.349450	15204	No Change	No Change	8.91652	3.13178
160899_at	X17320	Pcp4	Purkinje cell protein 4	Mm.5023	18546	No Change	No Change	8.91652	3.13178
96932_at	AA915342	D11Ertd603e	DNA segment, Chr 11, ERATO Doi 603, expressed	Mm.276504	52653	No Change	No Change	8.91652	3.13178
99330_at	M85078	Csf2ra	colony stimulating factor 2 receptor, alpha, low-affinity (granulocyte-macrophage)		12982	No Change	No Change	8.91652	3.13178
101934_at	AI851119	Fez2	fasciculation and elongation protein zeta 2 (zygin II)	Mm.236835	225020	No Change	No Change	11.3054	3.13178
104197_at	AI118529	Rbm9	RNA binding motif protein 9	Mm.202774	93686	No Change	No Change	11.3054	3.13178
98499_s_at	U67321	Casp7	caspase 7	Mm.35687	12369	No Change	No Change	11.3054	3.13178
102169_at	AL078630	Olfr92	olfactory receptor 92		258448	No Change	No Change	11.3054	3.13178
160415_at	AI604314	Cldn1	claudin 1	Mm.289441	12737	No Change	No Change	11.3054	3.13178
161167_r_at	AV223645	Umpk	uridine monophosphate kinase	Mm.2559	22245	No Change	No Change	11.3054	3.13178
162330_f_at	AV089248					No Change	No Change	11.3054	3.13178
92962_at	M83312	Tnfrsf5	tumor necrosis factor receptor superfamily, member 5	Mm.271833	21939	No Change	No Change	11.3054	3.13178
93397_at	U56819	Ccr2	chemokine (C-C) receptor 2	Mm.6272	12772	No Change	No Change	11.3054	3.13178
96577_i_at	AI853019	4932431F02Rik	RIKEN cDNA 4932431F02 gene	Mm.25610	74383	No Change	No Change	11.3054	3.13178
102065_at	AB007813	Fcna	ficolin A	Mm.10510	14133	No Change	No Change	>11.3	3.13178
97447_at	AI836718	Map1lc3a	microtubule-associated protein 1 light chain 3 alpha	Mm.196239	66734	No Change	No Change	>11.3	3.13178
98514_at	AF004833	Tfpi	tissue factor pathway inhibitor	Mm.124316	21788	No Change	No Change	>11.3	3.13178
97496_f_at	AW048944	Prkcdbp	protein kinase C, delta binding protein	Mm.3124	109042	No Change	No Change	8.91652	3.13178
92996_at	D49473	Sox17	SRY-box containing gene 17	Mm.279103	20671	No Change	No Change	3.31325	3.13178
100332_s_at	AF093853	Prdx6	peroxiredoxin 6	Mm.186185	11758	No Change	No Change	>11.3	3.13178
97834_g_at	AI853802	Pfkp	phosphofructokinase, platelet	Mm.273874	56421	No Change	No Change	>11.3	3.13178
98562_at	X58861	C1qa	complement component 1, q subcomponent, alpha polypeptide	Mm.370	12259	No Change	No Change	>11.3	3.13178
98589_at	M93275	Adfp	adipose differentiation related protein	Mm.381	11520	No Change	No Change	7.22492	3.13178
102971_at	M23376	Cd3e	CD3 antigen, epsilon polypeptide	Mm.210361	12501	No Change	No Change	>11.3	3.13178
103507_at	X93328	Emr1	EGF-like module containing, mucin-like, hormone receptor-like sequence 1	Mm.2254	13733	No Change	No Change	>11.3	3.13178
103891_i_at	AI197161	Ell2	elongation factor RNA polymerase II 2	Mm.21288	192657	No Change	No Change	>11.3	3.13178
104152_at	AA960466	2310004N11Rik	RIKEN cDNA 2310004N11 gene	Mm.307851	74178	No Change	No Change	>11.3	3.13178
104621_at	AW046060	F830029L24Rik	RIKEN cDNA F830029L24 gene	Mm.272185	223455	No Change	No Change	>11.3	3.13178
161055_r_at	AW047521	6330409N04Rik	RIKEN cDNA 6330409N04 gene	Mm.282706	66674	No Change	No Change	>11.3	3.13178
161718_at	AV254466					No Change	No Change	>11.3	3.13178
92965_at	J04698	Chrne	cholinergic receptor, nicotinic, epsilon polypeptide	Mm.4980	11448	No Change	No Change	>11.3	3.13178
93309_at	U42386	Fin14	fibroblast growth factor inducible 14		14209	No Change	No Change	>11.3	3.13178
96018_r_at	AI853561	Zdhhc5	zinc finger, DHHC domain containing 5	Mm.288508	228136	No Change	No Change	>11.3	3.13178
100029_at	AW208667	Pex14	peroxisomal biogenesis factor 14	Mm.184172	56273	No Change	No Change	11.3054	3.13178
100673_f_at	U10091	Klra5	killer cell lectin-like receptor, subfamily A, member 5	Mm.14111	16636	No Change	No Change	>11.3	3.13178
100735_at	D89901	Krtap6-3	keratin associated protein 6-3		16702	No Change	No Change	>11.3	3.13178
101028_i_at	M15501	Actc1	actin, alpha, cardiac	Mm.686	11464	No Change	No Change	>11.3	3.13178
101291_at	Z83956	Srm	spermidine synthase	Mm.10	20810	No Change	No Change	>11.3	3.13178
101898_s_at	X16426	H2-Q10	histocompatibility 2, Q region locus 10	Mm.88795	15007	No Change	No Change	>11.3	3.13178
102078_at	AF066075	Pth	parathyroid hormone	Mm.284168	19226	No Change	No Change	>11.3	3.13178
102130_f_at	C88243					No Change	No Change	>11.3	3.13178
102238_at	M95603	Ascl1	achaete-scute complex homolog-like 1 (Drosophila)	Mm.131392	17172	No Change	No Change	>11.3	3.13178
102566_at	X85788	Dcc	deleted in colorectal carcinoma	Mm.167882	13176	No Change	No Change	>11.3	3.13178
102886_at	X83577	Gpc4	glypican 4	Mm.1528	14735	No Change	No Change	>11.3	3.13178
102924_at	U38252	Dtx1	deltex 1 homolog (Drosophila)	Mm.1645	14357	No Change	No Change	>11.3	3.13178
103289_at	AB013874	Corin	corin	Mm.332425	53419	No Change	No Change	>11.3	3.13178
103538_at	AW121328	Tbx3	T-box 3	Mm.219139	21386	No Change	No Change	>11.3	3.13178
103766_at	X97817	Sema5a	sema domain, seven thrombospondin repeats (type 1 and type 1-like), transmembrane domain (TM) and short cytoplasmic domain, (semaphorin) 5A	Mm.260374	20356	No Change	No Change	>11.3	3.13178
103843_at	M36777	Gnao	guanine nucleotide binding protein, alpha o	Mm.354720	14681	No Change	No Change	4.71277	3.13178
103972_at	AF012834	Kcnj1	potassium inwardly-rectifying channel, subfamily J, member 1	Mm.153837	56379	No Change	No Change	>11.3	3.13178
104271_at	D17292	Admr	adrenomedullin receptor	Mm.2857	11536	No Change	No Change	>11.3	3.13178
104299_at	AI842472	Zdhhc14	zinc finger, DHHC domain containing 14	Mm.331464	224454	No Change	No Change	>11.3	3.13178
104355_at	AA764206	Fus	fusion, derived from t(12;16) malignant liposarcoma (human)	Mm.277680	233908	No Change	No Change	>11.3	3.13178
104393_at	AI843571	2810453I06Rik	RIKEN cDNA 2810453I06 gene	Mm.290816	67238	No Change	No Change	>11.3	3.13178
104591_g_at	L13171	Mef2c	myocyte enhancer factor 2C	Mm.24001	17260	No Change	No Change	>11.3	3.13178
160494_at	AB012108	Endog	endonuclease G	Mm.259967	13804	No Change	No Change	>11.3	3.13178
160582_at	AF059576	Mybpc3	myosin binding protein C, cardiac	Mm.10728	17868	No Change	No Change	>11.3	3.13178
160680_at	Y08260	Cpeb1	cytoplasmic polyadenylation element binding protein 1	Mm.344373	12877	No Change	No Change	>11.3	3.13178
160797_r_at	AW124869	E430007M08Rik	RIKEN cDNA E430007M08 gene		319869	No Change	No Change	>11.3	3.13178
160886_i_at	AV063979	Fabp6	fatty acid binding protein 6, ileal (gastrotropin)	Mm.142716	16204	No Change	No Change	>11.3	3.13178
161054_at	X92864	Spock1	sparc/osteonectin, cwcv and kazal-like domains proteoglycan 1	Mm.254367	20745	No Change	No Change	>11.3	3.13178
161343_r_at	AV136210					No Change	No Change	>11.3	3.13178
161409_f_at	AV312871	Dntt	deoxynucleotidyltransferase, terminal	Mm.25620	21673	No Change	No Change	>11.3	3.13178
161500_i_at	AV102186	Bad	Bcl-associated death promoter	Mm.4387	12015	No Change	No Change	>11.3	3.13178
161653_f_at	AV096139	Nanog	Nanog homeobox	Mm.6047	71950	No Change	No Change	>11.3	3.13178
161673_r_at	AV145175					No Change	No Change	>11.3	3.13178
161728_f_at	AV268004	Usmg4	upregulated during skeletal muscle growth 4	Mm.348047	83679	No Change	No Change	>11.3	3.13178
161798_r_at	AV349827					No Change	No Change	>11.3	3.13178
161963_f_at	AV367333	C330007P06Rik	RIKEN cDNA C330007P06 gene	Mm.290704	77644	No Change	No Change	>11.3	3.13178
162325_f_at	AV083137	Tnnc2	troponin C2, fast	Mm.1716	21925	No Change	No Change	>11.3	3.13178
162370_r_at	AV239591					No Change	No Change	>11.3	3.13178
162392_r_at	AV266216	Tg737Rpw	transgene insert site 737, insertional mutation, polycystic kidney disease	Mm.4653	21821	No Change	No Change	>11.3	3.13178
162403_at	AV282092					No Change	No Change	>11.3	3.13178
92665_f_at	X07967	Xlr	X-linked lymphocyte-regulated complex	Mm.335676	22441	No Change	No Change	>11.3	3.13178
93185_at	AW045808	AU021092	expressed sequence AU021092		106332	No Change	No Change	>11.3	3.13178
93193_at	X15643	Adrb2	adrenergic receptor, beta 2	Mm.5598	11555	No Change	No Change	>11.3	3.13178
93412_at	AF016697	Dfy	Duffy blood group	Mm.6393	13349	No Change	No Change	>11.3	3.13178
93476_at	AB011543	Prkdc	protein kinase, DNA activated, catalytic polypeptide	Mm.71	19090	No Change	No Change	>11.3	3.13178
93525_f_at	AI839376	Ube2j2	ubiquitin-conjugating enzyme E2, J2 homolog (yeast)	Mm.266575	140499	No Change	No Change	>11.3	3.13178
93652_i_at	U61751	Vamp1	vesicle-associated membrane protein 1	Mm.32321	22317	No Change	No Change	>11.3	3.13178
93724_at	AI596034	Ror2	receptor tyrosine kinase-like orphan receptor 2	Mm.86922	26564	No Change	No Change	>11.3	3.13178
93846_at	AF030522	Snn	stannin	Mm.325800	20621	No Change	No Change	>11.3	3.13178
94090_at	X53493	Tlm	T lymphoma oncogene		21893	No Change	No Change	>11.3	3.13178
94158_f_at	AF004858	Ptafr	platelet-activating factor receptor	Mm.89389	19204	No Change	No Change	>11.3	3.13178
94179_at	AJ005669	Dach1	dachshund 1 (Drosophila)	Mm.320593	13134	No Change	No Change	>11.3	3.13178
94183_at	AF031485	Krtap13	keratin associated protein 13	Mm.12889	16699	No Change	No Change	>11.3	3.13178
94820_r_at	AF005886	Ccni	cyclin I	Mm.250419	12453	No Change	No Change	>11.3	3.13178
94861_at	AA624073	4930453N24Rik	RIKEN cDNA 4930453N24 gene	Mm.212157	67609	No Change	No Change	>11.3	3.13178
95396_at	AF071754					No Change	No Change	>11.3	3.13178
95855_at	C76460	Mipol1	mirror-image polydactyly gene 1 homolog (human)	Mm.268180	73490	No Change	No Change	>11.3	3.13178
95960_at	C77296	D4Ertd117e	DNA segment, Chr 4, ERATO Doi 117, expressed		52164	No Change	No Change	>11.3	3.13178
96195_at	U57686	Efs	embryonal Fyn-associated substrate	Mm.236438	13644	No Change	No Change	>11.3	3.13178
96227_at	X70533	Serpina6	serine (or cysteine) proteinase inhibitor, clade A, member 6	Mm.290079	12401	No Change	No Change	>11.3	3.13178
96354_at	AI854802	Mbnl1	muscleblind-like 1 (Drosophila)	Mm.255723	56758	No Change	No Change	8.91652	3.13178
96499_at	AI594671	AI594671	expressed sequence AI594671		103795	No Change	No Change	>11.3	3.13178
96561_at	AI157475	Nfatc2ip	nuclear factor of activated T-cells, cytoplasmic, calcineurin-dependent 2 interacting protein	Mm.1389	18020	No Change	No Change	>11.3	3.13178
97049_at	AF005276					No Change	No Change	>11.3	3.13178
97133_at	AA673488	AA673488	expressed sequence AA673488	Mm.248656	101471	No Change	No Change	>11.3	3.13178
97167_g_at	W49316	Elac2	elaC homolog 2 (E. coli)	Mm.157711	68626	No Change	No Change	>11.3	3.13178
97297_at	AI841858	Pcp4l1	Purkinje cell protein 4-like 1	Mm.273087	66425	No Change	No Change	>11.3	3.13178
97556_at	AI843178	Anp32e	acidic (leucine-rich) nuclear phosphoprotein 32 family, member E	Mm.218657	66471	No Change	No Change	>11.3	3.13178
98135_r_at	AI851008	2600013N14Rik	RIKEN cDNA 2600013N14 gene	Mm.35492	72201	No Change	No Change	>11.3	3.13178
98376_at	U07357	Epha5	Eph receptor A5	Mm.137991	13839	No Change	No Change	>11.3	3.13178
98781_at	U84265	Grpr	gastrin releasing peptide receptor	Mm.4687	14829	No Change	No Change	>11.3	3.13178
99239_at	AF073788	Axin2	axin2	Mm.71710	12006	No Change	No Change	>11.3	3.13178
99398_at	AF011446	Gzmk	granzyme K	Mm.56993	14945	No Change	No Change	>11.3	3.13178
99702_at	AF078112	D330041B21Rik	RIKEN cDNA D330041B21 gene		319402	No Change	No Change	>11.3	3.13178
99814_at	Y09167	Neurog3	neurogenin 3	Mm.57236	11925	No Change	No Change	>11.3	3.13178
92616_at	D10576	Ube1x	ubiquitin-activating enzyme E1, Chr X	Mm.1104	22201	No Change	No Change	3.13794	3.57728
101449_at	AW120841	Trim41	tripartite motif-containing 41	Mm.794	211007	No Change	No Change	3.31325	3.57728
104292_at	U81603	Eya2	eyes absent 2 homolog (Drosophila)	Mm.282719	14049	No Change	No Change	3.31325	3.57728
92272_at	AI060709	C530047H08Rik	RIKEN cDNA C530047H08 gene	Mm.274560	319358	No Change	No Change	3.31325	3.57728
99664_at	U05823	Pcnt2	pericentrin 2	Mm.4379	18541	No Change	No Change	3.31325	3.57728
96758_s_at	AI172965	Sec14l2	SEC14-like 2 (S. cerevisiae)	Mm.253922	67815	No Change	No Change	3.84243	3.57728
100612_at	K02927	Rrm1	ribonucleotide reductase M1	Mm.197486	20133	No Change	No Change	3.84243	3.57728
160150_f_at	AW125626	Cnn3	calponin 3, acidic	Mm.275555	71994	No Change	No Change	3.84243	3.57728
160417_at	U86090	Kif5b	kinesin family member 5B	Mm.223744	16573	No Change	No Change	3.84243	3.57728
93218_at	AF053974	Swap70	SWAP complex protein	Mm.334144	20947	No Change	No Change	3.84243	3.57728
94450_at	AI854202	D13Wsu123e	DNA segment, Chr 13, Wayne State University 123, expressed	Mm.260009	28114	No Change	No Change	3.84243	3.57728
102277_at	M36514	Zfp26	zinc finger protein 26	Mm.107441	22688	No Change	No Change	4.22944	3.57728
96854_at	AJ010391	Copa	coatomer protein complex subunit alpha	Mm.30041	12847	No Change	No Change	4.22944	3.57728
160208_at	AW122772	D8Ertd633e	DNA segment, Chr 8, ERATO Doi 633, expressed	Mm.236123	101943	No Change	No Change	4.22944	3.57728
162326_at	AV084635					No Change	No Change	4.22944	3.57728
93768_f_at	AW124052	2700059D21Rik	RIKEN cDNA 2700059D21 gene		67185	No Change	No Change	4.22944	3.57728
97705_at	AI122204	Snapc3	small nuclear RNA activating complex, polypeptide 3	Mm.271985	77634	No Change	No Change	4.22944	3.57728
98505_i_at	D16333	Cpox	coproporphyrinogen oxidase	Mm.291519	12892	No Change	No Change	4.22944	3.57728
102025_at	AF030636	Cxcl13	chemokine (C-X-C motif) ligand 13	Mm.10116	55985	No Change	No Change	5.32403	3.57728
93592_at	X82648	Apod	apolipoprotein D	Mm.2082	11815	No Change	No Change	5.32403	3.57728
100976_at	AF013490	Ptpn9	protein tyrosine phosphatase, non-receptor type 9	Mm.6678	56294	No Change	No Change	5.32403	3.57728
102669_at	Z36293	Sn	sialoadhesin	Mm.1374	20612	No Change	No Change	5.32403	3.57728
103655_at	AF074882	Hdac3	histone deacetylase 3	Mm.20521	15183	No Change	No Change	5.32403	3.57728
160148_at	D86604	Skb1	SKB1 homolog (S. pombe)	Mm.196585	27374	No Change	No Change	5.32403	3.57728
161072_at	AV352144	Nanog	Nanog homeobox	Mm.6047	71950	No Change	No Change	5.32403	3.57728
95885_at	AA177621	1200009F10Rik	RIKEN cDNA 1200009F10 gene		67454	No Change	No Change	6.14252	3.57728
102647_g_at	AW122284	Usp34	ubiquitin specific protease 34	Mm.119155	17847	No Change	No Change	6.14252	3.57728
102803_at	U66058	Lig3	ligase III, DNA, ATP-dependent	Mm.277136	16882	No Change	No Change	6.14252	3.57728
103347_at	AI852548	Tce4	T-complex expressed gene 4	Mm.328854	57354	No Change	No Change	6.14252	3.57728
103399_at	AI853225	Scmh1	sex comb on midleg homolog 1	Mm.208924	29871	No Change	No Change	6.14252	3.57728
160286_at	AA733594	Dek	DEK oncogene (DNA binding)	Mm.131150	110052	No Change	No Change	6.14252	3.57728
160655_at	D85391	Cpd	carboxypeptidase D	Mm.276736	12874	No Change	No Change	6.14252	3.57728
160833_at	AF072243	Mbd2	methyl-CpG binding domain protein 2	Mm.322	17191	No Change	No Change	6.14252	3.57728
161662_f_at	AV124076	Hcngp	transcriptional regulator protein	Mm.267810	57230	No Change	No Change	6.14252	3.57728
92901_at	M60909	Rara	retinoic acid receptor, alpha	Mm.103336	19401	No Change	No Change	6.14252	3.57728
97847_at	AJ237847	Rbmx	RNA binding motif protein, X chromosome	Mm.28275	19655	No Change	No Change	6.14252	3.57728
98518_f_at	AI604345	2300002G24Rik	RIKEN cDNA 2300002G24 gene	Mm.35806	74175	No Change	No Change	6.14252	3.57728
95647_f_at	AI465845	4022402H07Rik	RIKEN cDNA 4022402H07 gene	Mm.29500	232157	No Change	No Change	7.22492	3.57728
104602_at	AW121972	Waspip	Wiskott-Aldrich syndrome protein interacting protein	Mm.223504	215280	No Change	No Change	7.22492	3.57728
95451_at	AA855382	2810405J04Rik	RIKEN cDNA 2810405J04 gene	Mm.24641	72722	No Change	No Change	7.22492	3.57728
102688_f_at	X56990	Gzme	granzyme E	Mm.14424	14942	No Change	No Change	7.22492	3.57728
94716_f_at	M17962	Klk6	kallikrein 6	Mm.142722	16612	No Change	No Change	7.22492	3.57728
97991_at	X02452	Kras2	Kirsten rat sarcoma oncogene 2, expressed	Mm.207540	16653	No Change	No Change	7.22492	3.57728
99878_at	AW124460	Ddx10	DEAD (Asp-Glu-Ala-Asp) box polypeptide 10	Mm.133560	77591	No Change	No Change	7.22492	3.57728
92708_at	AI843597	2810457M08Rik	RIKEN cDNA 2810457M08 gene	Mm.179331	234733	No Change	No Change	8.91652	3.57728
100352_at	AA919208	Hspa4	heat shock protein 4	Mm.239865	15525	No Change	No Change	8.91652	3.57728
102937_at	AA636300		Transcribed sequence with weak similarity to protein ref:NP_112203.1 (H.sapiens) exonuclease NEF-sp [Homo sapiens]	Mm.16926		No Change	No Change	8.91652	3.57728
161445_at	AV353631					No Change	No Change	8.91652	3.57728
161912_r_at	AV377244					No Change	No Change	8.91652	3.57728
92248_at	U86783	Nr4a2	nuclear receptor subfamily 4, group A, member 2	Mm.3507	18227	No Change	No Change	8.91652	3.57728
95941_at	AA675344	AA675344	expressed sequence AA675344		100552	No Change	No Change	8.91652	3.57728
98299_s_at	AF099974	Slfn4	schlafen 4	Mm.38192	20558	No Change	No Change	8.91652	3.57728
98779_at	AL078630	Olfr91	olfactory receptor 91		258470	No Change	No Change	8.91652	3.57728
103392_at	U12919	Adcy7	adenylate cyclase 7	Mm.288206	11513	No Change	No Change	11.3054	3.57728
104047_at	AW122136	Mapk8	mitogen activated protein kinase 8	Mm.21495	26419	No Change	No Change	11.3054	3.57728
99990_at	U28789	Rbbp6	retinoblastoma binding protein 6	Mm.4480	19647	No Change	No Change	11.3054	3.57728
95660_at	AI851815	Ethe1	ethylmalonic encephalopathy 1	Mm.346919	66071	No Change	No Change	11.3054	3.57728
104476_at	U27177	Rbl1	retinoblastoma-like 1 (p107)	Mm.244671	19650	No Change	No Change	11.3054	3.57728
101343_at	AF020263	Eat2	EWS/FLI1 activated transcript 2	Mm.57009	26904	No Change	No Change	11.3054	3.57728
102939_s_at	L02844	Cd22	CD22 antigen	Mm.260994	12483	No Change	No Change	11.3054	3.57728
102962_at	M37030	2005-09-01	septin 1	Mm.18	54204	No Change	No Change	11.3054	3.57728
103329_at	X84692	Strbp	spermatid perinuclear RNA binding protein	Mm.30670	20744	No Change	No Change	11.3054	3.57728
103807_at	AB012265	Wiz	widely-interspaced zinc finger motifs	Mm.274948	22404	No Change	No Change	11.3054	3.57728
92532_at	D49730	Avpr1a	arginine vasopressin receptor 1A	Mm.4351	54140	No Change	No Change	11.3054	3.57728
93436_i_at	AI850509	4632419I22Rik	RIKEN cDNA 4632419I22 gene	Mm.354766	74038	No Change	No Change	11.3054	3.57728
96551_at	AB024717	Clecsf9	C-type (calcium dependent, carbohydrate recognition domain) lectin, superfamily member 9	Mm.248327	56619	No Change	No Change	11.3054	3.57728
96998_at	AJ133523	Galnt6	UDP-N-acetyl-alpha-D-galactosamine:polypeptide N-acetylgalactosaminyltransferase 6	Mm.22969	207839	No Change	No Change	11.3054	3.57728
160615_at	AI835963	Pias3	protein inhibitor of activated STAT 3	Mm.1635	229615	No Change	No Change	>11.3	3.57728
162219_f_at	AV150997	Slc16a2	solute carrier family 16 (monocarboxylic acid transporters), member 2	Mm.5045	20502	No Change	No Change	>11.3	3.57728
94224_s_at	M74123	Ifi205	interferon activated gene 205	Mm.255414	226695	No Change	No Change	>11.3	3.57728
99053_at	X65493	Icam2	intercellular adhesion molecule 2	Mm.394	15896	No Change	No Change	>11.3	3.57728
103975_at	AB011030	Prdc	protein related to DAN and cerberus	Mm.25760	23893	No Change	No Change	>11.3	3.57728
100998_at	M21932	H2-Ab1	histocompatibility 2, class II antigen A, beta 1	Mm.254067	14961	No Change	No Change	>11.3	3.57728
103491_at	AA968123	Nav1	neuron navigator 1	Mm.34977	215690	No Change	No Change	>11.3	3.57728
96713_at	AF052453	Papss2	3'-phosphoadenosine 5'-phosphosulfate synthase 2	Mm.203916	23972	No Change	No Change	>11.3	3.57728
102231_at	AB017614	Creb3l1	cAMP responsive element binding protein 3-like 1	Mm.10353	26427	No Change	No Change	>11.3	3.57728
104114_at	AW122450	2310050N11Rik	RIKEN cDNA 2310050N11 gene	Mm.329198	66967	No Change	No Change	>11.3	3.57728
162136_r_at	AV380691					No Change	No Change	>11.3	3.57728
92199_at	U21110	Stat5b	signal transducer and activator of transcription 5B	Mm.34064	20851	No Change	No Change	>11.3	3.57728
96104_at	AI047107	3732413I11Rik	RIKEN cDNA 3732413I11 gene	Mm.156771	74315	No Change	No Change	>11.3	3.57728
97387_at	AI847879	D1Bwg1363e	DNA segment, Chr 1, Brigham & Women's Genetics 1363 expressed	Mm.260577	74241	No Change	No Change	>11.3	3.57728
98766_at	AB016835	Sh3bp5	SH3-domain binding protein 5 (BTK-associated)	Mm.46048	24056	No Change	No Change	>11.3	3.57728
99406_at	U33457	Fut4	fucosyltransferase 4	Mm.63450	14345	No Change	No Change	>11.3	3.57728
99926_at	AB001489	Pigr	polymeric immunoglobulin receptor	Mm.276414	18703	No Change	No Change	>11.3	3.57728
100389_at	AF021231		16 days neonate thymus cDNA, RIKEN full-length enriched library, clone:A130087H08 product:unknown EST, full insert sequence	Mm.239821	382864	No Change	No Change	>11.3	3.57728
102318_at	X86000	Siat8d	sialyltransferase 8 (alpha-2, 8-sialyltransferase) D	Mm.306228	20452	No Change	No Change	>11.3	3.57728
103328_at	U59864	Tank	TRAF family member-associated Nf-kappa B activator	Mm.244393	21353	No Change	No Change	>11.3	3.57728
103739_at	AW230977	1110017N23Rik	RIKEN cDNA 1110017N23 gene		74780	No Change	No Change	>11.3	3.57728
104735_at	AI842065	Kctd12	potassium channel tetramerisation domain containing 12	Mm.246466	239217	No Change	No Change	>11.3	3.57728
160746_at	AA647393	Rock1	Rho-associated coiled-coil forming kinase 1	Mm.6710	19877	No Change	No Change	>11.3	3.57728
162020_at	AV361027					No Change	No Change	>11.3	3.57728
97316_at	AJ011864	Ehhadh	enoyl-Coenzyme A, hydratase/3-hydroxyacyl Coenzyme A dehydrogenase	Mm.28100	74147	No Change	No Change	>11.3	3.57728
98094_f_at	AI843627	Amfr	autocrine motility factor receptor	Mm.34641	23802	No Change	No Change	>11.3	3.57728
100357_g_at	AW121051	2210415K24Rik	RIKEN cDNA 2210415K24 gene	Mm.271980	67298	No Change	No Change	>11.3	3.57728
100367_g_at	AB019600	Casp9	caspase 9	Mm.88829	12371	No Change	No Change	>11.3	3.57728
[truncated: 10,490 more rows]
