# Supplementary material for: Computational expression deconvolution in a complex mammalian organ
Source: BMC Bioinformatics. 2006 Jul 3;7:328. doi: 10.1186/1471-2105-7-328 (PMC1559723; doi:10.1186/1471-2105-7-328)
Supplement: Additional File 5 — GO terms significantly associated with genes activated by oncogenic Ras. An Excel file containing all GO terms significantly associated with genes whose expressions were considered to be significantly regulated, both before ("Pre-adj") and after ("Post-adj") adjusting for estimated changes in cell compartment sizes following four days of Ras activation in the mammary gland. [file 1471-2105-7-328-S5.xls]

## Sheet: Sheet1
Additional File 5 Gene Ontology (GO) terms that are significantly associated with gene lists that are differentially expressed in the mammary glands following Ras activation (d4) vs. uninduced (d0) MTB/TRAS mice. Associations are shown before ("Pre_adj") and after ("Post_adj") correcting for estimated changes in cell compartment sizes.
GO category	GO term	Pre_adj	Post_adj
(a) Upregulated genes
GO Biological Process	biopolymer metabolism	X
GO Biological Process	cell adhesion	X	X
GO Biological Process	cell communication	X	X
GO Biological Process	cell cycle	X	X
GO Biological Process	cell surface receptor linked signal transduction		X
GO Biological Process	cell-matrix adhesion		X
GO Biological Process	chemotaxis	X
GO Biological Process	DNA metabolism	X
GO Biological Process	inflammatory response		X
GO Biological Process	integrin-mediated signaling pathway		X
GO Biological Process	M phase	X
GO Biological Process	M phase of mitotic cell cycle	X
GO Biological Process	mitosis	X
GO Biological Process	mitotic cell cycle	X
GO Biological Process	mRNA metabolism	X
GO Biological Process	mRNA processing	X
GO Biological Process	muscle contraction		X
GO Biological Process	phosphate metabolism		X
GO Biological Process	phosphorus metabolism		X
GO Biological Process	protein amino acid phosphorylation		X
GO Biological Process	regulation of cell cycle	X
GO Biological Process	regulation of organismal physiological process		X
GO Biological Process	response to wounding		X
GO Biological Process	RNA processing	X
GO Biological Process	signal transduction		X
GO Biological Process	taxis	X
GO Cellular Component	apicolateral plasma membrane		X
GO Cellular Component	cell junction		X
GO Cellular Component	chromosome	X
GO Cellular Component	cytoskeleton	X	X
GO Cellular Component	cytoskeleton
GO Cellular Component	endomembrane system	X	X
GO Cellular Component	endomembrane system
GO Cellular Component	extracellular matrix	X	X
GO Cellular Component	extracellular region		X
GO Cellular Component	extracellular space		X
GO Cellular Component	integrin complex		X
GO Cellular Component	intracellular non-membrane-bound organelle	X
GO Cellular Component	non-membrane-bound organelle	X
GO Cellular Component	nuclear membrane	X
GO Molecular Function	actin binding	X	X
GO Molecular Function	binding	X
GO Molecular Function	calcium ion binding		X
GO Molecular Function	cell adhesion receptor activity		X
GO Molecular Function	cytoskeletal protein binding		X
GO Molecular Function	phosphotransferase activity\, alcohol group as acceptor		X
GO Molecular Function	pre-mRNA splicing factor activity	X
GO Molecular Function	protein binding	X
GO Molecular Function	protein kinase activity		X
GO Molecular Function	protein serine/threonine kinase activity		X
GO Molecular Function	protein-tyrosine kinase activity		X
GO Molecular Function	RNA binding	X
(b) Downregulated genes
GO Biological Process	acetyl-CoA catabolism	X
GO Biological Process	acetyl-CoA metabolism	X
GO Biological Process	aerobic respiration	X
GO Biological Process	alcohol catabolism	X
GO Biological Process	alcohol metabolism	X	X
GO Biological Process	antigen presentation\, endogenous antigen	X
GO Biological Process	ATP biosynthesis		X
GO Biological Process	ATP synthesis coupled electron transport	X
GO Biological Process	ATP synthesis coupled electron transport (sensu Eukaryota)	X
GO Biological Process	biosynthesis		X
GO Biological Process	carbohydrate catabolism	X
GO Biological Process	carbohydrate metabolism	X
GO Molecular Function	carbon-oxygen lyase activity	X
GO Biological Process	carboxylic acid metabolism	X
GO Molecular Function	carrier activity	X
GO Molecular Function	catalytic activity	X	X
GO Molecular Function	cation transporter activity	X
GO Biological Process	cellular biosynthesis		X
GO Biological Process	cellular carbohydrate catabolism	X
GO Biological Process	cellular carbohydrate metabolism	X
GO Biological Process	cellular lipid metabolism	X
GO Biological Process	cellular respiration	X
GO Biological Process	coenzyme biosynthesis	X	X
GO Biological Process	coenzyme catabolism	X
GO Biological Process	coenzyme metabolism	X	X
GO Biological Process	cofactor biosynthesis	X	X
GO Biological Process	cofactor catabolism	X
GO Biological Process	cofactor metabolism	X
GO Molecular Function	cytochrome-c oxidase activity	X
GO Cellular Component	cytoplasm	X	X
GO Cellular Component	cytosolic ribosome (sensu Eukarya)		X
GO Molecular Function	electron carrier activity	X
GO Biological Process	electron transport	X
GO Molecular Function	electron transporter activity	X
GO Biological Process	energy derivation by oxidation of organic compounds	X
GO Biological Process	fatty acid beta-oxidation	X
GO Biological Process	fatty acid metabolism	X
GO Biological Process	fatty acid oxidation	X
GO Biological Process	generation of precursor metabolites and energy	X
GO Biological Process	glucose catabolism	X
GO Biological Process	glucose metabolism	X
GO Biological Process	glycolysis	X
GO Biological Process	group transfer coenzyme metabolism		X
GO Molecular Function	heme-copper terminal oxidase activity	X
GO Biological Process	hexose catabolism	X
GO Biological Process	hexose metabolism	X
GO Molecular Function	hydrogen ion transporter activity	X	X
GO Cellular Component	inner membrane	X
GO Molecular Function	ion transporter activity	X
GO Biological Process	lipid biosynthesis	X
GO Biological Process	lipid metabolism	X
GO Molecular Function	lyase activity	X
GO Biological Process	macromolecule biosynthesis		X
GO Biological Process	main pathways of carbohydrate metabolism	X
GO Biological Process	metabolism	X	X
GO Cellular Component	microbody	X
GO Cellular Component	mitochondrial electron transport chain	X
GO Biological Process	mitochondrial electron transport\, NADH to ubiquinone	X
GO Cellular Component	mitochondrial inner membrane	X
GO Cellular Component	mitochondrial membrane	X
GO Cellular Component	mitochondrion	X	X
GO Biological Process	monosaccharide catabolism	X
GO Biological Process	monosaccharide metabolism	X
GO Molecular Function	monovalent inorganic cation transporter activity	X	X
GO Molecular Function	NADH dehydrogenase (quinone) activity	X
GO Molecular Function	NADH dehydrogenase (ubiquinone) activity	X
GO Molecular Function	NADH dehydrogenase activity	X
GO Biological Process	nucleoside phosphate metabolism		X
GO Biological Process	nucleoside triphosphate biosynthesis		X
GO Biological Process	nucleoside triphosphate metabolism		X
GO Cellular Component	organelle membrane	X
GO Biological Process	organic acid metabolism	X
GO Biological Process	oxidative phosphorylation	X
GO Molecular Function	oxidoreductase activity	X	X
GO Molecular Function	oxidoreductase activity\, acting on CH-OH group of donors	X
GO Molecular Function	oxidoreductase activity\, acting on diphenols and related substances as donors	X
GO Molecular Function	oxidoreductase activity\, acting on diphenols and related substances as donors\, cytochrome as acceptor	X
GO Molecular Function	oxidoreductase activity\, acting on heme group of donors	X
GO Molecular Function	oxidoreductase activity\, acting on heme group of donors\, oxygen as acceptor	X
GO Molecular Function	oxidoreductase activity\, acting on NADH or NADPH	X
GO Molecular Function	oxidoreductase activity\, acting on NADH or NADPH\, quinone or similar compound as acceptor	X
GO Molecular Function	oxidoreductase activity\, acting on the CH-CH group of donors	X
GO Molecular Function	oxidoreductase activity\, acting on the CH-OH group of donors\, NAD or NADP as acceptor	X
GO Cellular Component	peroxisome	X
GO Molecular Function	primary active transporter activity	X	X
GO Molecular Function	primary active transporter activity
GO Biological Process	protein biosynthesis		X
GO Biological Process	proton transport		X
GO Biological Process	purine nucleoside triphosphate biosynthesis		X
GO Biological Process	purine nucleoside triphosphate metabolism		X
GO Biological Process	purine nucleotide biosynthesis		X
GO Biological Process	purine nucleotide metabolism		X
GO Biological Process	purine ribonucleoside triphosphate biosynthesis		X
GO Biological Process	purine ribonucleoside triphosphate metabolism		X
GO Biological Process	purine ribonucleotide biosynthesis		X
GO Biological Process	purine ribonucleotide metabolism		X
GO Cellular Component	respiratory chain complex IV (sensu Eukarya)	X
GO Biological Process	ribonucleoside triphosphate biosynthesis		X
GO Biological Process	ribonucleoside triphosphate metabolism		X
GO Biological Process	ribonucleotide biosynthesis		X
GO Biological Process	ribonucleotide metabolism		X
GO Cellular Component	ribosome		X
GO Molecular Function	sodium ion transporter activity	X
GO Biological Process	sterol biosynthesis		X
GO Molecular Function	structural constituent of ribosome		X
GO Molecular Function	transferase activity	X
GO Molecular Function	transferase activity\, transferring acyl groups	X
GO Molecular Function	transferase activity\, transferring alkyl or aryl (other than methyl) groups	X	X
GO Molecular Function	transferase activity\, transferring groups other than amino-acyl groups	X
GO Molecular Function	transporter activity	X
GO Biological Process	tricarboxylic acid cycle	X
GO Molecular Function	ubiquinol-cytochrome-c reductase activity	X
